# Supplementary material for: Which clinical and biochemical predictors should be used to screen for diabetes in patients with serious mental illness receiving antipsychotic medication? A large observational study
Source: PLoS One. 2019 Sep 12;14(9):e0210674. doi: 10.1371/journal.pone.0210674 (PMC6742458; doi:10.1371/journal.pone.0210674)
Supplement: S1 File — (XLS) [file pone.0210674.s001.xls]

## Sheet: Sheet1
DIAB	HDA1C	HDA1C_cat	HDA0C_cat	FGLU	FGLU	30GLU	60GLU	120GLU	120GLU	Mitchell1HBA+OGTTandFG	mitchell(e) HBA1c5.6then ALL	mitchell(e) HBA1c5.8 then ALL	Mitchell4HBA+FG	Mitchell3HBA+OGTT-OR-FG	Mitchell2HBA+OGTT	van Winkel	FINS	30INS	60INS	120INS	ICODE	IR OGTT	BETA OGTT	INDEX IG	GAUC	IAUC	CHOL	TG	HDL	LDL	LDL/HDL	CHOL/HDL	SEX	AGE	GAF	CGI	Duration Illness	OCCUP	N PILLS	LENGHT	WEIGHT	BMI	WAIST	HIP	W/H RATIO
D	5.7	1	0	127	1	157	164	79	0	0	1	0	0	0	0	0	24	135.5	162.3	66.3	I3B	7.5	135	3.71667	16.365	13.7175	253	110	41	190	4.63	6.2	1	29.4	50	5	0.4	4	2	1.76	63.3	20.44	78	92	0.85
D	6	1	0	89	0	193	212	204	1	1	1	1	0	0	1	0	19	21	61	58	I1B	4.17113	263.981	0.0192308	22.785	5.4	196	175	53	108	2.03774	3.69811	2	55.8247	60	4	30.8247	4	3	1.62	65.6	24.9962	88	104	0.846154
D	6.4	1	0	104	0	236	255	220	1	1	1	1	0	0	1	1	12.5	43.6	131.6	151.8	I3B	3.20667	110.035	0.235606	26.715	11.9715	171	108	54	95	1.75926	3.16667	1	59.4959	65	4	27.4959	4	4	1.625	88.8	33.6284	117	100	1.17
D	6.3	1	0	130	1	260	206	151	0	1	1	1	1	0	0	0	18	80	53	66	I0B	5.772	96.9044	0.476923	23.55	7.035	230	199	42	148	3.52381	5.47619	1	52.6411	55	5	30.6411	4	11	1.72	84.6	28.5965	112	115	0.973913
D	5.7	1	0	171	1	409	461	220	1	0	1	0	0	0	0	1	19	28	58	28	I1	8.0142	63.4338	0.0378151	42.18	4.575	336	259	64	220	3.4375	5.25	2	50.6329	50	5	25.6329	4	6	1.55	75.7	31.5088	101	108	0.935185
D	6.5	2	1	164	1	249	311	339	1	1	1	1	1	1	1	1	16	43	108	133	I3B	6.47253	57.1225	0.317647	34.095	10.38	212	174	33	144	4.36364	6.42424	1	60.8356	65	4	45.8356	4	4	1.685	75	26.4157	100.5	92.5	1.08649
D	6.5	2	1	131	1	282	305	217	1	1	1	1	1	1	1	1	26	103.4	101.5	79.5	I3BA	8.40147	137.913	0.512583	30.66	10.4445	180	224	60	75	1.25	3	2	48.4219	60	4	29.4219	4	7	1.72	109.7	37.0809	125	127	0.984252
D	5.7	1	0	132	1	230	267	222	1	0	1	0	0	0	0	1	26.1	106	108	103	I3BA	8.49816	136.435	0.815306	27.555	11.5215	263	229	48	169	3.52083	5.47917	2	61.4603	30	6	0.460274	4	3	1.6	75.8	29.6094	105	110	0.954545
D	6.7	2	1	130	1	240	201	71	0	1	1	1	1	0	0	0	24	155	169	51	I3BA	7.696	129.206	1.19091	20.325	14.145	195	225	46	104	2.26087	4.23913	1	64.5014	65	4	34.5014	4	1	1.825	127.6	38.3111	131	120.5	1.08714
D	6.5	2	1	140	1	192	239	196	0	1	1	1	1	0	0	0	20.2	58.5	73.1	74.8	I1BA	6.97573	94.6136	0.736538	24.495	7.5915	210	414	46	81	1.76087	4.56522	1	50.4822	60	4	12.4822	4	6	1.72	88	29.7458	108	105	1.02857
D	5.5	0	0	103	0	176	222	238	1	0	0	0	0	0	0	1	10.6	22.4	47.1	121.6	I1B	2.69311	95.6463	0.161644	23.955	6.5985	155	78	89	50	0.561798	1.74157	2	46.4904	60	4	9.49041	4	4	1.68	69.2	24.5181	89	96	0.927083
D	6.3	1	0	113	0	236	268	241	1	1	1	1	0	0	1	1	83	216	256	237	I3BA	23.1349	598.954	1.0813	28.065	26.355	130	231	39	45	1.15385	3.33333	1	15.1644	65	4	0.164384	3	2	1.89	108.7	30.4303	106	113	0.938053
D	6.1	1	0	101	0	150	233	208	1	1	1	1	0	0	1	1	34.5	179	396	410	I3BA	8.5951	327.713	2.94898	22.74	36.0075	220	142	46	142	3.08696	4.78261	1	48.6274	55	5	24.6274	4	2	1.825	107.5	32.2762	116	104	1.11538
D	6.5	2	1	123	0	217	326	299	1	1	1	1	0	0	1	1	13	36.5	90	95.2	I1B	3.9442	78.1602	0.25	31.995	8.196	266	246	25	220	8.8	10.64	1	44.2247	65	4	19.2247	2	2	1.82	108.4	32.7255	117.5	112.5	1.04444
D	6.4	1	0	103	0	190	243	201	1	1	1	1	0	0	1	1	19	80.3	148.1	102.7	I3B	4.82727	171.441	0.704598	24.21	12.4395	222	125	81	116	1.4321	2.74074	2	53.4493	45	5	9.44932	4	3	1.495	103.8	46.4424	131	141	0.929078
D	5.5	0	0	129	1	186	269	269	1	0	0	0	0	0	0	1	7.9	6.1	13.4	54.3	I1B	2.51378	43.1753	-0.0315789	27.69	2.5335	278	204	78	159	2.03846	3.5641	2	39.0822	65	4	6.08219	4	4	1.68	116	41.0998	128	133	0.962406
D	5.9	1	0	109	0	138	195	245	1	1	1	1	0	0	1	1	25	37	78.5	216	I1BA	6.72167	196.117	0.413793	21.9	11.4975	192	195	45	108	2.4	4.26667	2	63.4274	70	2	1.4274	4	5	1.7	102.2	35.3633	113	115	0.982609
D	6.3	1	0	168	1	322	384	301	1	1	1	1	1	1	1	1	17.1	27.6	50.7	40.7	I1	7.08624	58.7225	0.0681818	38.49	4.587	248	164	41	174	4.2439	6.04878	1	42.926	60	4	17.926	4	1	1.79	95	29.6495	115	105	1.09524
D	6	1	0	117	0	242	301	299	1	1	1	1	0	0	1	1	12	38	61	133	I1B	3.4632	80.1737	0.208	31.53	8.055	173	156	41	101	2.46341	4.21951	2	48.8548	60	4	20.8548	4	8	1.565	81	33.0717	106	115	0.921739
D	5.5	0	0	98	0	194	260	210	1	0	0	0	0	0	0	0	7.1	31.6	46.1	54.2	I1B	1.71631	73.2336	0.255208	25.29	4.755	152	200	32	80	2.5	4.75	2	57.0493	45	5	42.0493	4	4	1.62	76	28.959	100	116	0.862069
D	6.4	1	0	134	1	254	298	280	1	1	1	1	1	1	1	1	20.8	55	81.3	101.2	I1BA	6.87509	105.664	0.285	31.44	8.6565	213	190	33	142	4.30303	6.45455	2	32.526	50	5	0.526027	4	2	1.5	74.6	33.1556	107	107	1
D	6.9	2	1	131	1	158	238	324	1	1	1	1	1	1	1	1	23.3	9.9	28.6	56.4	I1BA	7.52901	123.591	-0.496296	27.135	3.6255	202	231	40	116	2.9	5.05	1	49.463	50	5	20.463	4	2	1.72	102.2	34.5457	119	119	1
D	5.1	0	0	128	1	118	142	146	0	0	0	0	0	0	0	0	23.2	20.5	40.3	34.3	I1A	7.32501	128.746	0.27	16.23	3.8055	228	89	43	167	3.88372	5.30233	2	59.6	60	4	38.6	4	2	1.65	81	29.75	104.5	108	0.97
D	7.2	2	1	112	0	179	234	220	1	1	1	1	0	0	1	1	14	26	96	85	I1B	3.86773	103.093	0.179104	24.18	7.86	161	142	63	70	1.11111	2.55556	2	54.8493	60	4	27.8493	4	7	1.66	97.9	35.5277	111	127	0.874016
D	6	1	0	88	0	179	186	206	1	1	1	1	0	0	1	0	6.9	34.9	23.8	53.8	I0B	1.49776	99.711	0.307692	21.24	3.8355	181	84	54	110	2.03704	3.35185	1	42.6356	65	4	10.6356	4	5	1.93	80	21.4771	104	88	1.18182
D	5.9	1	0	80	0	200	240	222	1	1	1	1	0	0	1	0	28.5	50	117.3	139.4	I3BA	5.624	606.383	0.179167	24.66	11.388	230	482	28	106	3.78571	8.21429	1	51.9	60	4	0	4	3	1.71	102	34.8825	125	116	1.07759
D	5.7	1	0	133	1	225	275	115	0	0	1	0	0	0	0	0	4.2	19	49	27	I1	1.37788	21.6411	0.16087	24.57	3.648	253	263	43	157	3.65116	5.88372	1	44.4575	70	2	26.4575	4	2	1.82	83.5	25.2083	97	101	0.960396
D	5.9	1	0	119	0	189	195	207	1	1	1	1	0	0	1	1	7.8	56.9	87.5	152	I1B	2.28956	50.2496	0.701429	22.44	10.3215	224	234	40	137	3.425	5.6	2	63.7	70	2	10.7	4	4	1.62	73.8	28.12	94	94	1
D	4.8	0	0	117	0	250	261	285	1	0	0	0	0	0	0	1	4.5	59	59	114	I1B	1.2987	30.0651	0.409774	29.55	7.9125	228	62	74	142	1.91892	3.08108	1	54.8575	65	3	30.8575	4	3	1.78	66	20.8307	87	93	0.935484
D	5.6	0	0	116	0	187	292	309	1	0	0	0	0	0	0	1	21	59	67	92	I1B	6.0088	142.954	0.535211	29.76	7.86	205	207	58	106	1.82759	3.53448	2	50.1096	50	5	31.1096	4	10	1.6	65	25.3906	100	103	0.970874
D	5.9	1	0	137	1	81	67	76	0	1	1	1	1	0	0	0	51.7	64.5	27.1	4.7	I0A	17.4712	251.98	-0.228571	9.78	4.071	146	148	67	49	0.731343	2.1791	1	19.4082	65	4	0.408219	4	1	1.76	82	26.4721	87.5	102	0.857843
D	6.4	1	0	110	0	182	221	203	1	1	1	1	0	0	1	1	10.8	41	58.7	84.9	I1B	2.9304	82.9175	0.419444	23.145	6.5805	190	77	51	124	2.43137	3.72549	2	37	60	4	0	4	5	1.62	89.6	34.1411	113	113	1
D	5.7	1	0	98	0	196	228	253	1	0	1	0	0	0	0	0	2.2	19	21.8	26.8	I1	0.531813	22.6921	0.171429	25.2	2.388	258	85	82	158	1.92683	3.14634	1	55.8055	50	5	31.8055	4	1	1.8	78	24.0741	91	90	1.01111
D	6.7	2	1	142	1	263	350	209	1	1	1	1	1	1	1	1	56.7	132.2	218	165.5	I3BA	19.8601	258.845	0.623967	32.04	19.5915	162	337	26	69	2.65385	6.23077	1	22.2959	60	4	1.29589	4	2	1.75	117	38.2041	124	117	1.05983
D	6.2	1	0	134	1	246	241	176	0	1	1	1	1	0	0	0	11.4	43.3	46.5	45.8	I1B	3.76808	57.9121	0.284821	25.515	4.9365	232	161	49	151	3.08163	4.73469	2	42.4932	60	4	22.4932	4	4	1.61	99	38.193	103	117	0.880342
D	5.8	1	0	115	0	214	265	228	1	1	1	1	0	0	1	1	52.1	372	1000	1000	I3BA	14.779	361.492	3.23131	26.91	86.9415	170	330	35	69	1.97143	4.85714	2	50.9726	65	4	0.972603	4	3	1.6	87.8	34.2969	105	116	0.905172
D	7.5	2	1	209	1	319	393	258	1	1	1	1	1	1	1	1	3.8	30.7	12.8	8.5	I0	1.95903	9.3833	0.244545	38.13	1.809	240	86	67	156	2.32836	3.58209	2	39.6411	65	3	12.6411	4	5	1.73	85	28.4005	95	108	0.87963
D	5.2	0	0	91	0	182	230	219	1	0	0	0	0	0	0	0	4.2	31	67.6	142	I1B	0.94276	54.1761	0.294505	23.745	8.295	229	99	48	161	3.35417	4.77083	1	39.7425	70	2	19.7425	1	4	1.725	76.2	25.6081	93.6	108	0.866667
D	5.6	0	0	130	1	169	173	145	0	0	0	0	0	0	0	0	30.2	65.4	72.2	44	I1A	9.68413	162.584	0.902564	19.155	6.984	226	118	51	151	2.96078	4.43137	2	40.0356	30	5	13.0356	4	5	1.63	59.2	22.2816	80.5	96	0.838542
D	5.8	1	0	100	0	188	181	205	1	1	1	1	0	0	1	0	7	30	34	67	I1B	1.72667	68.2927	0.261364	21.435	4.545	178	135	52	99	1.90385	3.42308	1	32.2575	60	4	10.2575	4	4	1.76	79	25.5036	95	101	0.940594
D	5.8	1	0	135	1	242	289	187	0	1	1	1	1	0	0	0	36	153	234	270	I3BA	11.988	180.338	1.09346	27.9	23.76	233	234	26	160	6.15385	8.96154	1	38.8521	65	4	16.8521	1	2	1.76	83.5	26.9564	92	100	0.92
D	5.8	1	0	120	0	179	230	208	1	1	1	1	0	0	1	1	8.7	29.6	49.8	87.7	I1B	2.5752	55.0633	0.354237	23.76	5.8905	184	191	31	115	3.70968	5.93548	1	60.674	50	4	36.674	4	7	1.83	77	22.9926	108	111	0.972973
D	7.6	2	1	103	0	237	297	252	1	1	1	1	0	0	1	1	12.2	54.4	95.3	164.3	I1B	3.09961	110.083	0.314925	29.58	11.0325	308	436	41	180	4.39024	7.5122	2	56.4301	30	6	16.4301	4	3	1.62	60	22.8624	63	88	0.715909
D	5	0	0	146	1	200	222	145	0	0	0	0	0	0	0	0	25	150	170	100	I3BA	9.00333	108.625	2.31481	22.53	15.525	210	140	52	139	2.67308	4.03846	2	30.326	65	3	6.32603	4	2	1.63	82	30.863	90	109	0.825688
D	7.2	2	1	116	0	268	297	201	1	1	1	1	0	0	1	1	15	73	99	54	I1B	4.292	102.11	0.381579	29.175	8.49	154	196	46	81	1.76087	3.34783	2	53.5836	60	4	31.5836	4	10	1.68	102.4	36.2812	135	130	1.03846
D	5.6	0	0	84	0	147	190	214	1	0	0	0	0	0	0	0	10.4	65.6	71.9	89.7	I1B	2.15488	179.002	0.87619	20.64	8.0505	230	32	95	129	1.35789	2.42105	2	28.8986	50	5	1.59863	1	4	1.75	68.6	22.4	82	97	0.845361
D	5.6	0	0	99	0	160	229	249	1	0	0	0	0	0	0	0	4.5	9.5	19	43.7	I1	1.0989	45.1241	0.0819672	24.06	2.5185	222	671	52	36	0.692308	4.26923	1	43.8055	60	4	20.8055	4	4	1.76	76	24.5351	94	100	0.94
D	7.2	2	1	110	0	204	280	202	1	1	1	1	0	0	1	1	14.7	41.3	91.3	82	I3B	3.9886	112.86	0.282979	26.43	8.028	553	1559	24	217	9.04167	23.0417	1	35.5507	50	5	17.5507	4	1	1.79	132	41.1972	135	117	1.15385
D	6.8	2	1	149	1	234	297	271	1	1	1	1	1	1	1	1	10.2	22.2	33.4	29.3	I1	3.74884	42.7718	0.141176	30.75	3.201	131	78	49	66	1.34694	2.67347	1	57.011	55	5	27.011	4	6	1.86	91.5	26.4481	105	112	0.9375
D	6.4	1	0	124	0	188	208	211	1	1	1	1	0	0	1	1	23	100	151	41	I3A	7.03493	136.014	1.20312	23.19	11.37	208	179	35	137	3.91429	5.94286	2	29.7342	45	5	10.7342	4	8	1.78	89.8	28.3424	107	116	0.922414
D	5.9	1	0	112	0	195	240	243	1	1	1	1	0	0	1	1	8.7	96.2	94.5	209.3	I0B	2.40352	64.0648	1.05422	25.62	13.548	104	157	38	35	0.921053	2.73684	1	46.8411	65	4	9.8411	4	1	1.74	74.2	24.5079	96	90	1.06667
D	6.1	1	0	130	1	255	229	104	0	1	1	1	1	0	0	0	29	74	101	27	I3A	9.29933	156.124	0.36	23.025	8.01	212	231	51	115	2.2549	4.15686	2	34.7699	60	4	12.7699	3	10	1.78	137	43.2395	149	148	1.00676
D	5.7	1	0	120	0	205	290	264	1	0	1	0	0	0	0	1	15.9	36.1	71.4	80.3	I1B	4.7064	100.633	0.237647	28.92	6.9435	180	202	42	98	2.33	4.29	1	64.2	50	5	0.2	4	6	1.69	68	23.8087	94	98	0.96
D	6.5	2	1	153	1	269	292	311	1	1	1	1	1	1	1	1	5.6	20.9	23.9	65.1	I3B	2.11344	22.4381	0.131897	32.835	3.7395	265	102	52	193	3.71154	5.09615	2	46.1781	55	4	14.1781	1	5	1.62	78	29.7211	96	113	0.849558
D	6.7	2	1	253	1	340	345	346	1	1	1	1	1	1	1	1	84	116	108	87	I3BA	52.4216	159.37	0.367816	39.9	12.21	182	177	36	111	3.08333	5.05556	1	47.3452	60	4	10.3452	4	2	1.7	96.7	33.4602	110	106.5	1.03286
D	6	1	0	113	0	239	181	208	1	1	1	1	0	0	1	1	63.3	249.8	297	499.3	I3BA	17.6438	456.792	1.48016	23.25	36.7875	419	1279	27	219	8.11111	15.5185	1	41.4932	70	3	13.4932	4	5	1.76	76	24.5351	93	105	0.885714
D	6.5	2	1	135	1	220	155	189	0	1	1	1	1	0	0	0	19.9	61.6	192.7	166.4	I3B	6.6267	99.6869	0.490588	21.27	15.81	209	209	46	121	2.63043	4.54348	2	57.9507	65	4	33.9507	4	6	1.685	59.9	21.0973	87	87	1
D	5.4	0	0	127	1	174	190	125	0	0	0	0	0	0	0	0	36.6	64.9	93.3	101.3	I1BA	11.4656	206.284	0.602128	19.425	9.7335	218	120	61	133	2.18033	3.57377	2	41.9397	40	5	9.93973	4	6	1.51	53.5	23.4639	85	90	0.944444
D	5.8	1	0	132	1	237	265	142	0	1	1	1	1	0	0	0	12.1	75.2	130.7	54.1	I3B	3.93976	63.2514	0.600952	25.275	9.942	194	203	38	115	3.02632	5.10526	1	37.3699	35	6	2.36986	1	3	1.89	110	30.7942	107.5	105	1.02381
D	6.3	1	0	112	0	220	263	280	1	1	1	1	0	0	1	1	4.9	13.9	43.9	112	I1B	1.35371	36.0825	0.0833333	28.515	5.826	189	104	48	120	2.5	3.9375	2	67.7041	30	6	0.70411	4	4	1.6	69.4	27.1094	103	109	0.944954
D	6.1	1	0	138	1	213	288	167	0	1	1	1	1	0	0	0	13.7	66.6	217.4	306.9	I3B	4.66348	65.8812	0.705333	26.43	21.1935	172	146	51	92	1.80392	3.37255	2	70.0521	40	6	39.0521	4	4	1.71	76.8	26.2645	90	98	0.918367
D	7	2	1	140	1	288	265	251	1	1	1	1	1	1	1	1	23.7	71.7	77.7	104	I1BA	8.1844	111.007	0.324324	30.195	9.123	181	150	47	104	2.21277	3.85106	2	35.4055	60	4	3.40548	1	4	1.66	91	33.0237	115	109	1.05505
D	6.6	2	1	82	0	113	123	100	0	0	0	0	0	0	0	0	3.6	37.4	51.2	34.6	I1	0.72816	68.5062	1.09032	13.155	4.518	147	80	31	100	3.22581	4.74194	2	26.1699	60	4	8.16986	3	2	1.67	70	25.0995	78	100	0.78
D	6.5	2	1	77	0	116	121	101	0	0	0	0	0	0	0	0	7.6	41.5	14.7	12.5	I0	1.44349	196.509	0.869231	13.11	2.3955	101	65	26	62	2.38462	3.88462	1	62.9068	65	4	30.9068	4	3	1.73	69	23.0546	98	100	0.98
D	6.9	2	1	112	0	197	135	106	0	0	0	0	0	0	0	0	6.9	49	55.7	23.4	I1	1.90624	50.81	0.495294	16.845	4.782	185	207	34	110	3.23529	5.44118	1	40.7836	65	4	18.7836	4	1	1.74	82.8	27.3484	110	100	1.1
D	6.7	2	1	95	0	124	189	153	0	0	0	0	0	0	0	0	37.4	129.7	209.9	175.5	I3BA	8.76407	422.003	3.18276	18.24	19.1625	227	191	43	146	3.39535	5.27907	1	39.7973	65	4	15.7973	1	3	1.84	90	26.5832	100	102	0.980392
D	8.8	2	1	108	0	224	228	146	0	0	0	0	0	0	0	0	75	137	12	64	I2BA	19.98	601.443	0.534483	22.98	7.695	227	227	52	148	2.84615	4.36538	2	44.4795	60	4	20.4795	4	4	1.64	88	32.7186	98	122	0.803279
D	6.6	2	1	86	0	153	97	67	0	0	0	0	0	0	0	0	11	90	70	29	I0	2.33347	172.82	1.1791	12.255	6.885	206	93	54	133	2.46296	3.81481	2	52.2685	70	3	28.2685	4	3	1.54	62	26.1427	91	101	0.90099
D	6.8	2	1	101	0	165	148	69	0	0	0	0	0	0	0	0	4	47	92	4.4	I1	0.996533	37.9957	0.671875	15.195	5.742	249	90	86	145	1.68605	2.89535	2	64.6986	65	4	39.6986	4	3	1.57	51.4	20.8528	77.5	90.5	0.856354
D	6.6	2	1	86	0	146	98	87	0	0	0	0	0	0	0	0	22	176	46	79	I2BA	4.66693	345.64	2.56667	12.69	10.05	221	194	61	121	1.98361	3.62295	2	36.6219	65	4	16.6219	3	6	1.7	68	23.5294	81	99	0.818182
D	7.6	2	1	118	0	237	282	175	0	0	0	0	0	0	0	0	8.6	42	63	56	I1B	2.50317	56.4119	0.280672	26.82	5.904	233	257	59	126	2.13559	3.94915	1	45.9589	60	4	14.9589	4	1	1.73	104.2	34.8157	122	116	1.05172
D	6.5	2	1	81	0				0	0	0	0	0	0	0	0	7					1.3986	140.633				146	94	34	93	2.73529	4.29412	1	51.5425	70	3	29.5425	4	2	1.765	81.5	26.1618	111	113	0.982301
D	6.8	2	1	100	0	163	181	126	0	0	0	0	0	0	0	0	14.8	86.8	141.4	85.5	I3B	3.65067	144.39	1.14286	18.315	11.754	269	161	43	194	4.51163	6.25581	1	32.6575	55	5	12.6575	4	9	1.6	80	31.25	111	106	1.04717
D	6.8	2	1	91	0	128	73	70	0	0	0	0	0	0	0	0	6.8	79	49	3.7	I0	1.52637	87.7136	1.95135	10.59	4.788	212	95	60	133	2.21667	3.53333	1	42.1068	65	4	17.1068	4	10	1.77	91	29.0466	109	100	1.09
D	6.8	2	1	109	0	240	252	112	0	0	0	0	0	0	0	0	61.3	148	242	92.1	I3BA	16.4815	480.879	0.661832	23.535	19.0125	252	324	42	145	3.45238	6	2	44.737	45	5	9.73699	3	6	1.7	106	36.6782	127	116	1.09483
D	6.7	2	1	92	0	169	156	76	0	0	0	0	0	0	0	0	12	115	137	17	I3	2.7232	149.44	1.33766	15.75	10.305	196	149	37	129	3.48649	5.2973	1	56.0822	65	4	1.08219	4	3	1.68	90	31.8878	117	107	1.09346
D	6.6	2	1	82	0	116	91	58	0	0	0	0	0	0	0	0	5.3	34	13	4	I0	1.07201	100.856	0.844118	10.545	1.8045	113	50	60	43	0.716667	1.88333	1	43.4	65	4	22.4	4	6	1.9	68	18.8366	97	103	0.941748
D	6.6	2	1	83	0	200	196	150	0	0	0	0	0	0	0	0	16.5	100	162	231	I3B	3.3781	298.238	0.713675	20.565	17.4675	218	145	57	132	2.31579	3.82456	2	58.6603	60	4	23.6603	4	6	1.66	91	33.0237	115	109	1.05505
D	7.4	2	1	73	0	139	134	106	0	0	0	0	0	0	0	0	7.1	43.4	47.5	33.6	I1	1.27847	257.48	0.55	14.475	4.554	161	80	49	96	1.95918	3.28571	1	54.1233	30	6	2.12329	4	3	1.675	77.4	27.5874	98	104	0.942308
D	6.9	2	1	96	0	185	165	77	0	0	0	0	0	0	0	0	6.6	34.3	74.5	16.8	I1	1.56288	72.2101	0.311236	16.725	4.9845	240	195	43	178	4.13953	5.5814	2	48.011	60	4	3.01096	4	4	1.64	67	24.9108	89.5	100	0.895
D	6.6	2	1	83	0	200	196	150	0	0	0	0	0	0	0	0	16.5	100	162	231	I3B	3.3781	298.238	0.713675	20.565	17.4675	218	145	57	132	2.31579	3.82456	2	57.1589	40	5	0.158904	1	6	1.66	91	33.0237	115	109	1.05505
PD	5.5	0	0	94	0	154	219	178	0	0	0	0	0	0	0	0	13	53.4	117	123	I3B	3.01427	151.427	0.673333	21.225	10.752	243	91	47	169	3.59574	5.17021	1	45.3041	30	5	25.3041	4	3	1.82	85.5	25.8121	111	115	0.965217
PD	5.2	0	0	80	0	147	190	186	0	0	0	0	0	0	0	0	7.4	58.8	83	80	I1B	1.46027	157.447	0.767164	19.74	8.01	171	74	45	111	2.46667	3.8	1	28.4274	60	4	3.4274	4	3	1.68	62	21.9671	82	85	0.964706
PD	6.1	1	0	98	0	147	118	90	0	0	0	0	0	0	0	0	15.9	80.7	48.4	35	I0	3.84356	164.002	1.32245	13.89	5.8875	190	214	42	105	2.5	4.52381	1	34.6384	60	4	7.63836	4	4	1.78	103.6	32.6979	106	109	0.972477
PD	5	0	0	106	0	155	152	125	0	0	0	0	0	0	0	0	13	16	45	26	I1	3.39907	109.106	0.0612245	16.83	3.48	156	106	60	75	1.25	2.6	2	51.3671	55	5	32.3671	4	9	1.715	62.5	21.2496	91	75	1.21333
PD	5.4	0	0	85	0	186	205	146	0	0	0	0	0	0	0	0	6.9	82.1	103.5	59.2	I3B	1.4467	113.347	0.744554	20.46	9	194	380	60	58	0.966667	3.23333	1	58.4822	50	5	38.4822	4	4	1.71	76.6	26.1961	104	107	0.971963
PD	5.9	1	0	78	0	125	104	73	0	0	0	0	0	0	0	0	5.8	38	39	12	I2	1.11592	139.928	0.685106	11.79	3.342	168	157	52	85	1.63462	3.23077	1	32.1616	65	4	11.1616	1	4	1.72	56	18.9292	70	73	0.958904
PD	5.7	1	0	89	0	155	131	117	0	0	0	0	0	0	0	0	12	174	112	110	I3B	2.6344	166.725	2.45455	15.39	13.74	257	137	45	185	4.11111	5.71111	1	31.1041	65	4	11.1041	1	1	1.52	54.5	23.589	78	90	0.866667
PD	5.6	0	0	104	0	146	105	107	0	0	0	0	0	0	0	0	1.6	3.9	26.5	18.6	I1	0.410453	14.0845	0.0547619	13.875	1.8915	163	67	71	79	1.11268	2.29577	2	46.726	65	4	17.726	4	1	1.52	54	23.3726	79	90	0.877778
PD	5.8	1	0	73	0	141	137	111	0	0	0	0	0	0	0	0	23.3	142	130	87.9	I3A	4.19555	844.968	1.74559	14.82	13.0965	278	251	63	165	2.61905	4.4127	1	22.5644	50	4	2.56438	3	4	1.73	81	27.0641	92.5	107	0.864486
PD	5.8	1	0	91	0	130	80	118	0	0	0	0	0	0	0	0	4.3	57.7	8.2	28.3	I0	0.965207	55.466	1.36923	12.405	3.0135	201	117	66	112	1.69697	3.04545	2	24.3342	65	4	1.33425	4	3	1.74	74	24.4418	82	91	0.901099
PD	5.9	1	0	79	0	117	121	63	0	0	0	0	0	0	0	0	12	58	48	13	I0	2.3384	271.34	1.21053	12.03	4.47	208	190	42	128	3.04762	4.95238	1	25.2301	65	4	6.23014	4	3	1.78	85	26.8274	96	108	0.888889
PD	5.3	0	0	93	0	158	155	153	0	0	0	0	0	0	0	0	33.7	63.9	100.9	106.1	I3BA	7.73078	405.658	0.464615	17.7	10.146	202	251	31	121	3.90323	6.51613	1	33.137	30	6	10.137	4	4	1.88	130	36.7813	128	127	1.00787
PD	6.2	1	0	86	0	139	155	106	0	0	0	0	0	0	0	0	9.5	66	96	49.2	I1	2.01527	149.254	1.06604	15.615	7.9185	174	65	46	115	2.5	3.78261	1	48.1315	65	4	22.1315	2	2	1.78	109	34.4022	120	136	0.882353
PD	5.8	1	0	80	0	150	105	98	0	0	0	0	0	0	0	0	8.3	50	38.4	38.6	I0	1.63787	176.596	0.595714	13.365	4.5105	198	171	27	137	5.07407	7.33333	1	27.926	50	5	1.92603	4	2	1.63	68.5	25.7819	86	86	1
PD	5.7	1	0	101	0	99	80	88	0	0	0	0	0	0	0	0	21	51	25	15	I0A	5.2318	199.478	-15	10.725	3.42	185	115	50	85	1.7	3.7	1	25.7973	60	4	7.79726	4	2	1.8	68	20.9877	89	88	1.01136
PD	5.5	0	0	101	0				0	0	0	0	0	0	0	0	15					3.737	142.484				159	90	46	95	2.06522	3.45652	2	45.8411	55	4	2.8411	4	1	1.59	58.5	23.1399	85	101	0.841584
PD	5.8	1	0	100	0	212	225	96	0	0	0	0	0	0	0	0	9.2	43	55	17	I1	2.26933	89.7561	0.301786	20.865	4.413	149	58	77	60	0.779221	1.93506	1	42.1973	40	5	16.1973	4	6	1.72	63.5	21.4643	90	96	0.9375
PD	5.7	1	0	91	0	191	105	88	0	0	0	0	0	0	0	0	4.9	65.2	26.5	4.2	I0	1.09989	63.2054	0.603	14.46	3.348	145	70	45	86	1.91111	3.22222	1	28.0932	45	6	3.09315	4	2	1.87	72.8	20.8184	80	80	1
PD	6.2	1	0	91	0	173	201	177	0	0	0	0	0	0	0	0	2	9.1	20.7	8.7	I1	0.448933	25.7981	0.0865854	20.91	1.4955	159	78	33	110	3.33333	4.81818	1	52.2027	65	4	29.2027	4	6	1.84	82	24.2202	92	99	0.929293
PD	5.2	0	0	103	0	137	120	58	0	0	0	0	0	0	0	0	6.9	17.1	33.6	4.9	I1	1.75306	62.2603	0.3	12.795	2.2755	243	113	76	144	1.89474	3.19737	2	46.4877	65	4	21.4877	3	3	1.68	64	22.6757	78	100	0.78
PD	6.2	1	0	79	0	197	186	46	0	0	0	0	0	0	0	0	14.4	94.6	137	10	I3	2.80608	325.608	0.679661	16.845	9.519	263	184	44	182	4.13636	5.97727	2	54.6986	30	6	9.69863	1	3	1.62	68	25.9107	87	101	0.861386
PD	4.3	0	0	103	0	148	180	161	0	0	0	0	0	0	0	0	12	70	108	150	I3B	3.0488	108.279	1.28889	18.915	11.64	219	139	63	128	2.03175	3.47619	2	31.5562	65	4	11.5562	4	1	1.65	98.8	36.2902	110	105	1.04762
PD	5.8	1	0	84	0	100	91	66	0	0	0	0	0	0	0	0	8.3	37.1	76.1	20.6	I1	1.71976	142.857	1.8	10.335	5.28	222	89	58	146	2.51724	3.82759	1	49.0301	50	5	0.530137	4	4	1.81	80.1	24.4498	96	105	0.914286
PD	6	1	0	100	0	262	210	67	0	0	0	0	0	0	0	0	1.8	16.2	56.1	14.5	I1	0.444	17.561	0.0888889	20.82	3.4725	135	125	56	54	0.964286	2.41071	2	53.4082	65	4	19.4082	1	1	1.68	58	20.5499	68	75	0.906667
PD	5.8	1	0	92	0	159	127	61	0	0	0	0	0	0	0	0	16	157	163	20	I3	3.63093	199.253	2.10448	13.695	12.885	288	176	60	193	3.21667	4.8	1	36.4247	65	4	14.4247	4	4	1.8	100	30.8642	107	112	0.955357
PD	4.9	0	0	104	0	157	107	42	0	0	0	0	0	0	0	0	17.3	71.5	47	5.1	I0	4.43803	152.289	1.02264	12.345	4.6725	219	74	37	167	4.51351	5.91892	1	29.1808	40	5	0.180822	1	1	1.83	78.8	23.5301	94	95	0.989474
PD	5.8	1	0	77	0	134	118	104	0	0	0	0	0	0	0	0	6.5	59.6	34.4	33.6	I0	1.23457	168.067	0.931579	13.605	4.4415	111	64	48	50	1.04167	2.3125	1	18.3	30	6	0.3	3	2	1.85	70.5	20.599	88	97	0.907216
PD	5.9	1	0	93	0				0	0	0	0	0	0	0	0	10					2.294	120.373				184	139	42	114	2.71429	4.38095	1	42.7534	70	3	14.7534	3	5	1.69	72	25.2092	96	97	0.989691
PD	5.4	0	0	106	0	115	148	152	0	0	0	0	0	0	0	0	12	12	25	30	I1	3.1376	100.713	0	16.26	2.565	231	66	98	120	1.22449	2.35714	1	46.1753	70	2	19.1753	4	3	1.835	68	20.1947	87	94	0.925532
PD	5.7	1	0	94	0	165	187	151	0	0	0	0	0	0	0	0	23.4	171.3	281.4	249.1	I3BA	5.42568	272.568	2.0831	19.305	25.626	251	364	32	146	4.5625	7.84375	1	28.8658	65	4	9.86575	4	1	1.835	100.6	29.8762	107	107	1
PD	5.7	1	0	93	0	154	135	107	0	0	0	0	0	0	0	0	11.3	72.7	100.2	60.4	I3B	2.59222	136.022	1.00656	15.3	8.6715	167	64	36	118	3.27778	4.63889	2	42.6192	65	4	18.6192	2	6	1.6	98.2	38.3594	108	123	0.878049
PD	6.1	1	0	83	0	157	187	178	0	0	0	0	0	0	0	0	6.8	49.9	61.4	80.9	I1B	1.39219	122.91	0.582432	19.71	6.789	212	172	66	112	1.69697	3.21212	2	49.4658	65	4	24.4658	4	3	1.68	100	35.4308	120	126	0.952381
PD	5.7	1	0	97	0	213	181	60	0	0	0	0	0	0	0	0	10.5	51.9	140	6.6	I3	2.5123	111.495	0.356897	17.79	8.2125	146	76	48	83	1.72917	3.04167	1	31.0329	60	5	9.03288	4	3	1.665	74.6	26.9098	100	100	1
PD	6.1	1	0	98	0	193	175	100	0	0	0	0	0	0	0	0	9.5	68.1	63	19.8	I0	2.29647	97.9887	0.616842	18.135	5.6145	188	152	56	102	1.82143	3.35714	2	52.3233	65	4	27.3233	4	6	1.7	70	24.2215	84	104	0.807692
PD	5.8	1	0	85	0	145	130	113	0	0	0	0	0	0	0	0	7.1	51.3	62.8	47.1	I1	1.48863	116.632	0.736667	14.865	5.8845	179	117	46	110	2.3913	3.8913	2	56.6849	40	5	0.684932	4	3	1.63	58.8	22.1311	90	88	1.02273
PD	4.8	0	0	75	0	116	175	153	0	0	0	0	0	0	0	0	6.9	48	101	125	I3B	1.2765	208.302	1.00244	17.07	9.8385	235	97	90	126	1.4	2.61111	1	29.326	50	5	1.32603	4	2	1.835	86	25.5403	106	97	1.09278
PD	5.7	1	0	78	0	126	190	151	0	0	0	0	0	0	0	0	14.9	46.8	89.7	122	I1B	2.86676	359.469	0.664583	18.03	9.324	194	73	62	117	1.8871	3.12903	2	24.4932	40	5	0.0931507	4	3	1.69	64.7	22.6533	80	97	0.824742
PD	5.5	0	0	87	0	149	194	161	0	0	0	0	0	0	0	0	6.5	34.9	74.7	86.1	I1B	1.3949	97.8547	0.458065	19.335	7.089	195	191	56	101	1.80357	3.48214	2	39.6548	65	4	4.65479	4	1	1.6	47	18.3594	78	89	0.876404
PD	5.8	1	0	93	0	216	245	118	0	0	0	0	0	0	0	0	6.9	68.5	102	36.6	I3	1.58286	83.0575	0.500813	22.44	7.8465	212	113	74	115	1.55405	2.86486	1	59.7178	60	4	28.7178	1	1	1.71	65	22.2291	80	100	0.8
PD	5.4	0	0	103	0	110	142	102	0	0	0	0	0	0	0	0	26.7	27.3	51.1	15.7	I1A	6.78358	240.92	0.0857143	14.295	3.99	200	108	44	134	3.04545	4.54545	2	33.2767	40	6	8.27671	4	3	1.67	86.1	30.8724	105	108	0.972222
PD	5.5	0	0	93	0	170	198	147	0	0	0	0	0	0	0	0	4.2	44.1	91.7	67.3	I1B	0.96348	50.5567	0.518182	19.815	7.5315	232	292	41	133	3.2439	5.65854	1	53.4575	70	3	33.4575	4	2	1.87	78	22.3055	102	100	1.02
PD	5	0	0	89	0	208	257	144	0	0	0	0	0	0	0	0	10.4	34	52.8	50.6	I1B	2.28315	144.495	0.198319	23.46	5.07	200	84	84	99	1.17857	2.38095	2	40.0548	65	4	20.0548	4	3	1.63	96.8	36.4334	99	112	0.883929
PD	5.7	1	0	115	0	143	133	134	0	0	0	0	0	0	0	0	7.7	37.7	51.4	37.2	I1	2.18423	53.4258	1.07143	16.02	4.6755	215	61	81	122	1.50617	2.65432	2	38.4055	65	4	14.4055	4	1	1.5	64.8	28.8	87	90	0.966667
PD	5.8	1	0	86	0	171	231	101	0	0	0	0	0	0	0	0	14.9	34.4	34	33.6	I0	3.16079	234.093	0.229412	19.845	3.7935	214	80	45	153	3.4	4.75556	1	58.2712	25	6	36.2712	4	2	1.75	86.4	28.2122	104	105	0.990476
PD	5.9	1	0	81	0	150	114	58	0	0	0	0	0	0	0	0	7.8	65	72.8	8.9	I1	1.55844	156.705	0.828986	12.585	5.61	203	112	49	132	2.69388	4.14286	1	27.5699	50	5	5.56986	4	1	1.795	60.6	18.808	79.5	90	0.883333
PD	5.9	1	0	71	0	108	106	65	0	0	0	0	0	0	0	0	0.5	13.3	15.9	0.6	I1	0.0875667	22.7015	0.345946	11.025	1.14	198	180	44	118	2.68182	4.5	2	42.3	20	6	0.3	4	3	1.75	67.6	22.0735	84	99	0.848485
PD	5.7	1	0	85	0	162	164	119	0	0	0	0	0	0	0	0	2.5	21	23.9	16.7	I1	0.524167	41.0678	0.24026	17.085	2.244	217	63	61	143	2.34426	3.55738	2	54.4986	60	4	0.49863	1	4	1.55	52.8	21.9771	80	86	0.930233
PD	6.2	1	0	101	0	164	126	96	0	0	0	0	0	0	0	0	14.1	120	90.1	33.5	I2	3.51278	133.935	1.68095	14.985	8.871	272	115	68	180	2.64706	4	1	49.6767	60	4	19.6767	4	5	1.84	97.6	28.828	115	108	1.06481
PD	4.9	0	0	76	0	263	262	166	0	0	0	0	0	0	0	0	20	98	67	51	I0B	3.74933	557.103	0.417112	25.8	7.785	139	69	61	64	1.04918	2.27869	2	30.6877	25	6	10.6877	4	7	1.73	74	24.7252	72	92	0.782609
PD	5.7	1	0	97	0	143	133	117	0	0	0	0	0	0	0	0	9.7	122.5	93.4	87.2	I2B	2.32089	103	2.45217	15.24	10.6395	174	138	85	138	1.62353	2.04706	2	47.7836	75	2	16.7836	3	1	1.68	64	22.6757	84	93	0.903226
PD	6.1	1	0	78	0	175	124	76	0	0	0	0	0	0	0	0	13.3	138	95.8	22.8	I2	2.55892	320.869	1.28557	14.28	9.3345	191	118	54	113	2.09259	3.53704	2	35.2438	65	4	3.24384	4	2	1.6	79	30.8594	97	100	0.97
PD	6	1	0	95	0	130	134	44	0	0	0	0	0	0	0	0	6	72.3	126.9	9.1	I3	1.406	67.701	1.89429	12.675	8.2425	215	80	55	144	2.61818	3.90909	1	38.5123	60	4	13.5123	4	1	1.71	77	26.3329	85	98	0.867347
PD	5.2	0	0	106	0	133	105	106	0	0	0	0	0	0	0	0	11.5	43.8	34.5	30.7	I0	3.00687	96.517	1.1963	13.485	3.96	224	63	67	144	2.14925	3.34328	2	43.3534	70	3	8.35342	1	2	1.57	90.9	36.8778	101	118	0.855932
PD	6.2	1	0	94	0	148	163	62	0	0	0	0	0	0	0	0	2.9	34.3	45.2	14.2	I1	0.672413	33.7798	0.581481	15.045	3.5325	214	162	45	137	3.04444	4.75556	2	58.5	65	4	0.5	4	1	1.63	56.4	21.2277	76.5	93	0.822581
PD	5.8	1	0	88	0	151	91	104	0	0	0	0	0	0	0	0	4.3	139	31	17	I2	0.933387	62.1387	2.1381	13.065	6.1395	121	228	47	28	0.595745	2.57447	1	27.389	65	4	5.38904	4	2	1.78	74	23.3556	83	95	0.873684
PD	6.3	1	0	97	0	178	152	77	0	0	0	0	0	0	0	0	13.8	68.2	62.7	10.6	I0	3.30188	146.536	0.671605	15.945	5.3925	246	224	49	152	3.10204	5.02041	1	48.4712	65	4	19.4712	4	3	1.71	76	25.9909	101	99	1.0202
PD	5.3	0	0	106	0	97	91	88	0	0	0	0	0	0	0	0	50.8	54.2	63.2	76.8	I1BA	13.2825	426.353	-0.377778	11.235	7.536	151	52	47	94	2	3.21277	1	28.4411	55	4	5.4411	4	3	1.91	87	23.848	96	108	0.888889
PD	4.5	0	0	100	0	214	145	73	0	0	0	0	0	0	0	0	15	153	144	15	I3	3.7	146.341	1.21053	16.635	11.745	202	244	29	124	4.27586	6.96552	1	35.0767	50	5	17.0767	4	6	1.82	76	22.9441	94	103	0.912621
PD	6.3	1	0	105	0	236	253	194	0	0	0	0	0	0	0	0	12.6	101.5	250.2	232.2	I3B	3.2634	108.271	0.678626	25.86	21.459	163	108	61	80	1.31148	2.67213	2	49.0959	60	4	31.0959	1	4	1.635	76	28.4301	95	103.5	0.917874
PD	5.7	1	0	94	0	184	181	91	0	0	0	0	0	0	0	0	24	204	283	111	I3BA	5.5648	279.557	2	17.805	22.545	184	228	32	106	3.3125	5.75	2	38.9562	70	3	11.9562	3	2	1.77	95	30.3233	121	117	1.03419
PD	5.4	0	0	104	0	195	221	117	0	0	0	0	0	0	0	0	46	217	231	98	I3BA	11.8005	404.93	1.87912	20.865	20.535	255	260	32	171	5.34375	7.96875	1	34.4849	50	5	1.48493	4	3	1.86	110	31.7956	110	115	0.956522
PD	6.4	1	0	100	0	222	226	109	0	0	0	0	0	0	0	0	11	101	146	38	I3	2.71333	107.317	0.737705	21.6	10.905	253	368	42	137	3.2619	6.02381	2	51.5233	65	4	27.5233	4	4	1.62	64.1	24.4246	87	103	0.84466
PD	6	1	0	92	0	215	215	75	0	0	0	0	0	0	0	0	11	131.9	174.7	21.8	I3	2.49627	136.986	0.982927	19.755	12.6375	158	231	26	86	3.30769	6.07692	1	22.411	30	6	0.410959	4	2	1.81	91	27.7769	102	112	0.910714
PD	5.8	1	0	89	0				0	0	0	0	0	0	0	0	10					2.19533	138.937				175	69	42	85	2.02381	4.16667	1	30.463	70	3	8.46301	2	4	1.82	97.8	29.5254	102	106	0.962264
PD	5.7	1	0	106	0	244	224	143	0	0	0	0	0	0	0	0	8.7	67.1	92.9	67.3	I1B	2.27476	73.0172	0.423188	23.28	8.343	167	189	38	91	2.39474	4.39474	2	32.8877	65	4	14.8877	4	2	1.72	56	18.9292	81	86	0.94186
PD	6.2	1	0	93	0	137	133	125	0	0	0	0	0	0	0	0	3.7	34.1	37.9	23.4	I1	0.84878	44.5381	0.690909	15.24	3.486	235	67	93	129	1.3871	2.52688	2	50.1	60	3	25.1	4	3	1.7	81.2	28.0969	116	115	1.0087
PD	5.6	0	0	102	0	152	168	118	0	0	0	0	0	0	0	0	52.4	175.4	211	134.9	I3BA	13.1838	484.961	2.46	17.19	19.59	277	209	53	182	3.43396	5.22642	1	32.326	65	4	2.32603	4	1	1.77	112	35.7496	130	118	1.10169
PD	5.7	1	0	84	0	106	94	72	0	0	0	0	0	0	0	0	5.2	18	18	9	I1	1.07744	89.5009	0.581818	10.83	1.698	111	53	36	64	1.77778	3.08333	1	22.5753	65	4	3.57534	4	1	1.82	60	18.1138	74	84	0.880952
PD	5.6	0	0	104	0	163	174	128	0	0	0	0	0	0	0	0	33.8	76.7	113.7	90.9	I3BA	8.67083	297.535	0.727119	18.12	10.6515	208	165	52	123	2.36538	4	2	33.4685	50	4	4.46849	4	2	1.7	106.4	36.8166	122	116	1.05172
PD	5.9	1	0	91	0	126	63	130	0	0	0	0	0	0	0	0	6.4	34.9	8.9	25.7	I0	1.43659	82.554	0.814286	11.88	2.3145	261	180	45	180	4	5.8	1	33.0521	40	5	12.0521	4	2	1.9	82	22.7147	87	98	0.887755
PD	5.7	1	0	103	0	94	86	85	0	0	0	0	0	0	0	0	13	27	59	7.9	I1	3.30287	117.302	-1.55556	10.785	3.897	250	408	35	133	3.8	7.14286	1	37.0192	70	2	18.0192	4	2	1.8	100	30.8642	118	115	1.02609
PD	4.4	0	0	108	0	186	136	73	0	0	0	0	0	0	0	0	10.7	75	79.7	12.1	I1	2.85048	85.8059	0.824359	15.51	6.36	154	162	36	86	2.38889	4.27778	1	37.4411	70	3	10.4411	4	1	1.845	92	27.0268	99	106	0.933962
PD	5.2	0	0	100	0	192	190	55	0	0	0	0	0	0	0	0	9.5	49	91.7	4.3	I1	2.34333	92.6829	0.429348	17.46	5.868	238	285	35	146	4.17143	6.8	1	34.7699	65	4	15.7699	4	3	1.79	82	25.5922	93	100	0.93
PD	5	0	0	103	0	106	123	108	0	0	0	0	0	0	0	0	21.1	33.2	40.6	31.2	I1B	5.36081	190.39	4.03333	13.5	4.0755	176	59	51	113	2.21569	3.45098	1	32.1808	30	6	12.1808	1	3	1.86	88	25.4365	98	99	0.989899
PD	5.6	0	0	109	0	171	144	112	0	0	0	0	0	0	0	0	10.2	58.9	49.8	29.6	I0	2.74244	80.0157	0.785484	16.605	5.049	162	39	68	86	1.26471	2.38235	2	37.6137	50	5	1.6137	1	3	1.6	60.2	23.5156	79	89	0.88764
PD	5.3	0	0	95	0	142	174	148	0	0	0	0	0	0	0	0	10.3	52.2	87.4	70.6	I1B	2.41363	116.22	0.891489	17.955	7.7715	237	248	40	147	3.675	5.925	2	57.3479	65	4	1.34795	4	2	1.56	75	30.8185	97	110	0.881818
PD	6	1	0	85	0	115	123	119	0	0	0	0	0	0	0	0	7.5	85	76	68	I0B	1.5725	123.203	2.58333	13.83	8.1225	185	66	58	114	1.96552	3.18966	2	25.3808	55	4	3.38082	3	1	1.625	62.5	23.6686	78	103	0.757282
PD	5.9	1	0	101	0	161	123	130	0	0	0	0	0	0	0	0	9.5	82.7	36.8	48.1	I0	2.36677	90.2398	1.22	15.78	5.7225	229	214	40	146	3.65	5.725	1	44.2329	70	3	23.2329	4	1	1.81	82.2	25.0908	97	98	0.989796
PD	5.7	1	0	110	0	175	205	96	0	0	0	0	0	0	0	0	12	50	74	21	I1	3.256	92.1305	0.584615	19.005	5.64	211	185	38	136	3.57895	5.55263	1	36.1014	55	5	16.1014	4	2	1.81	99	30.2189	103	112	0.919643
PD	5.6	0	0	100	0	145	161	135	0	0	0	0	0	0	0	0	7.7	31.9	57.8	45.2	I1	1.89933	75.122	0.537778	17.145	5.0295	311	201	52	219	4.21154	5.98077	1	51.8219	45	5	28.8219	4	1	1.73	63	21.0498	84	95	0.884211
PD	5.7	1	0	97	0	128	167	132	0	0	0	0	0	0	0	0	7.5	31.9	114.7	46.4	I3	1.7945	79.639	0.787097	16.77	7.623	248	110	53	173	3.26415	4.67925	1	52.2	60	4	2.2	4	2	1.68	65.5	23.2072	98	97	1.01031
PD	6.4	1	0	84	0	72	79	78	0	0	0	0	0	0	0	0	3.3	21.8	20.6	24.5	I0	0.68376	56.7986	-1.54167	9.315	2.3655	259	71	56	189	3.375	4.625	2	55.5808	70	2	5.58082	1	3	1.61	75.8	29.2427	98	104	0.942308
PD	5.7	1	0	106	0	151	113	112	0	0	0	0	0	0	0	0	23.2	220.9	66.4	69.9	I2BA	6.06603	194.713	4.39333	14.565	12.06	244	217	26	175	6.73077	9.38462	1	24.9479	65	4	0.947945	4	3	1.84	120.5	35.5919	116	115	1.0087
PD	5.8	1	0	120	0	232	213	83	0	0	0	0	0	0	0	0	15.3	132.3	303.4	75.2	I3B	4.5288	96.8354	1.04464	20.835	20.1075	232	200	57	135	2.36842	4.07018	1	40.9589	65	4	8.9589	3	5	1.72	83	28.0557	105	107	0.981308
PD	5.7	1	0	112	0	202	290	144	0	0	0	0	0	0	0	0	4	22	59	26	I1	1.10507	29.4551	0.2	25.11	4.155	250	162	47	171	3.6383	5.31915	1	46.9315	60	4	26.9315	4	6	1.7	81	28.0277	106	105	1.00952
PD	5.9	1	0	83	0	171	104	27	0	0	0	0	0	0	0	0	11	217	129	10	I3	2.25207	198.825	2.34091	11.865	12.78	167	64	62	82	1.32258	2.69355	2	56.2301	60	4	35.2301	4	6	1.54	44	18.5529	67	79	0.848101
PD	5.9	1	0	88	0	170	180	187	0	0	0	0	0	0	0	0	9.5	60	80	53	I1B	2.06213	137.283	0.615854	20.13	7.1325	143	100	56	67	1.19643	2.55357	2	47.9041	45	5	20.9041	4	4	1.62	47.5	18.0994	76	87	0.873563
PD	5.7	1	0	94	0	132	104	115	0	0	0	0	0	0	0	0	10	52.6	49.5	36.9	I0	2.31867	116.482	1.12105	13.5	5.0625	135	80	43	76	1.76744	3.13953	1	16.7589	65	4	1.7589	4	2	1.7	70	24.2215	86	90	0.955556
PD	5.7	1	0	73	0	141	178	105	0	0	0	0	0	0	0	0	0.3	52.4	84.9	37.5	I1	0.05402	10.8794	0.766176	16.485	6.522	307	449	34	170	5	9.02941	1	47.3616	35	6	22.3616	4	2	1.7	86.6	29.9654	107	102	1.04902
PD	5.3	0	0	104	0	181	94	70	0	0	0	0	0	0	0	0	8.3	122.7	50.2	12	I2	2.12923	73.0634	1.48571	13.32	6.4245	205	279	33	116	3.51515	6.21212	1	22.5945	65	4	1.59452	4	3	1.795	83	25.7602	97	103	0.941748
PD	6	1	0	101	0	207	203	135	0	0	0	0	0	0	0	0	8.2	129.1	82.4	67.8	I2B	2.04289	77.8912	1.14057	20.91	9.738	234	263	54	127	2.35185	4.33333	2	54.0849	65	4	31.0849	4	4	1.795	83	25.7602	97	103	0.941748
PD	5.8	1	0	90	0	163	137	104	0	0	0	0	0	0	0	0	10.3	69.8	64.4	31.5	I0	2.2866	137.793	0.815068	15.525	6.0915	230	467	44	200	4.54545	5.22727	2	37.8164	60	4	18.8164	4	5	1.58	93	37.2536	100	112	0.892857
PD	5.3	0	0	95	0	157	177	144	0	0	0	0	0	0	0	0	27.5	172.2	165.1	201.6	I3BA	6.44417	310.296	2.33387	18.42	19.056	198	154	50	117	2.34	3.96	2	42.4986	50	5	15.4986	4	5	1.69	100	35.0128	116	120	0.966667
PD	6.1	1	0	91	0	141	144	102	0	0	0	0	0	0	0	0	16	126	104	56	I3B	3.59147	206.385	2.2	15.135	10.38	227	247	47	131	2.78723	4.82979	2	56.7041	60	4	35.7041	4	6	1.54	89.6	37.7804	120	134	0.895522
PD	5.4	0	0	92	0	154	197	170	0	0	0	0	0	0	0	0	19.4	125.1	181.9	222.5	I3	4.40251	241.594	1.70484	19.965	18.9045	212	140	50	134	2.68	4.24	1	24.1041	70	3	4.10411	4	2	1.75	98	32	110	107	1.02804
PD	6.3	1	0	102	0	174	201	97	0	0	0	0	0	0	0	0	10.4	45.9	100.7	40.3	I3	2.61664	96.2517	0.493056	18.705	7.2735	195	118	45	118	2.62222	4.33333	2	51.4849	30	6	22.4849	4	3	1.55	56	23.3091	99	105	0.942857
PD	6.2	1	0	79	0	206	174	34	0	0	0	0	0	0	0	0	7.2	90	121	14	I3	1.40304	162.804	0.651969	16.215	8.673	251	489	50	150	3	5.02	2	35.5589	65	4	9.5589	4	5	1.78	65	20.5151	90	90	1
PD	6.3	1	0	109	0	146	119	186	0	0	0	0	0	0	0	0	3.4	6.4	29	25	I1	0.914147	26.6719	0.0810811	16.95	2.298	199	264	36	110	3.05556	5.52778	1	47.7644	45	5	21.7644	4	6	1.765	73	23.4333	100	70	1.42857
PD	5.4	0	0	90	0	192	139	152	0	0	0	0	0	0	0	0	11.7	188.3	106.3	186.3	I3B	2.5974	156.522	1.73137	17.925	16.197	221	100	68	133	1.95588	3.25	2	63.2959	60	4	25.2959	4	3	1.68	87	30.8248	116	115	1.0087
PD	5.8	1	0	88	0	137	100	119	0	0	0	0	0	0	0	0	14.1	5.4	29.2	49.5	i1	3.06064	203.757	-0.177551	13.5	3.1725	219	43	92	118	1.28261	2.38043	2	48.7151	65	4	18.7151	4	2	1.58	63.9	25.5969	94	90	1.04444
PD	5.9	1	0	91	0	235	219	92	0	0	0	0	0	0	0	0	19.3	82.3	111	77.7	I3B	4.33221	248.952	0.4375	21.03	10.0845	221	271	39	128	3.28205	5.66667	2	45.7616	65	4	25.7616	4	4	1.67	73	26.1752	93	97	0.958763
PD	6	1	0	90	0	150	207	139	0	0	0	0	0	0	0	0	10.9	56.3	94.4	107	I1B	2.4198	145.819	0.756667	19.335	9.3105	119	158	45	42	0.933333	2.64444	1	37.5014	70	3	1.50137	4	4	1.78	107	33.771	114	109	1.04587
PD	5.3	0	0	103	0	168	88	68	0	0	0	0	0	0	0	0	12	98	56	6.5	I0	3.0488	108.279	1.32308	12.585	5.835	278	186	41	200	4.87805	6.78049	1	29.9068	65	4	7.90685	4	2	1.78	83	26.1962	97	106	0.915094
PD	4.8	0	0	85	0	110	137	143	0	0	0	0	0	0	0	0	8.3	67	74	238	I1B	1.74023	136.345	2.348	15.03	12.6045	180	161	38	110	2.89474	4.73684	1	25.4	50	4	2.4	3	4	1.775	107	33.9615	105	102	1.02941
PD	5.8	1	0	75	0	78	63	72	0	0	0	0	0	0	0	0	11	32	27	17	I0	2.035	332.075	7	8.46	2.85	123	99	41	62	1.5122	3	1	19.7644	65	4	0.0643836	4	2	1.795	58.8	18.2494	74.5	87	0.856322
PD	5.8	1	0	80	0	108	68	65	0	0	0	0	0	0	0	0	3.6	37	12.1	7.6	I0	0.7104	76.5957	1.19286	9.45	1.9365	170	40	55	107	1.94545	3.09091	1	54.3288	70	3	32.3288	1	1	1.735	77.2	25.6459	92	97	0.948454
PD	5	0	0	80	0	165	188	161	0	0	0	0	0	0	0	0	4	80	105	17	I3	0.789333	85.1064	0.894118	19.44	7.695	171	142	54	89	1.64815	3.16667	1	46.3781	65	4	20.3781	4	1	1.87	89.5	25.5941	96	102	0.941176
PD	5.2	0	0	100	0	235	133	50	0	0	0	0	0	0	0	0	16.7	168.7	99	7.8	I2	4.11933	162.927	1.12593	16.035	10.0005	187	203	50	96	1.92	3.74	2	34.9397	65	4	9.93973	4	3	1.61	74	28.5483	92	118	0.779661
PD	5.9	1	0	93	0	211	267	143	0	0	0	0	0	0	0	0	4	51.8	109	49.7	I3	0.9176	48.1493	0.405085	24.03	8.01	252	250	33	169	5.12121	7.63636	1	49.7288	65	4	29.7288	4	2	1.73	72	24.0569	97	60	1.61667
PD	5.8	1	0	94	0	203	186	69	0	0	0	0	0	0	0	0	9.4	129.5	257.9	9.3	I3	2.17955	109.493	1.10183	17.94	15.9105	183	175	37	111	3	4.94595	1	28.3	60	4	1.3	4	3	1.82	103	31.0953	107	116	0.922414
PD	5.6	0	0	101	0	195	243	119	0	0	0	0	0	0	0	0	8.9	10.1	69	34.9	I1	2.21729	84.5405	0.012766	21.87	4.5885	226	194	67	120	1.79104	3.37313	2	63.3726	65	4	1.3726	4	3	1.69	101.7	35.608	112	122	0.918033
PD	6	1	0	83	0	151	103	78	0	0	0	0	0	0	0	0	6.3	43	25	8	I0	1.28982	113.873	0.539706	12.75	2.7495	146	84	57	72	1.26316	2.5614	1	32.9507	65	4	10.9507	1	1	1.83	74	22.0968	76	95	0.8
PD	5.7	1	0	88	0	139	163	156	0	0	0	0	0	0	0	0	32.4	92.1	106.1	101.7	I3BA	7.03296	468.208	1.17059	17.505	11.0745	179	193	69	71	1.02899	2.5942	2	39.4877	65	4	12.4877	3	2	1.7	104	35.9862	112	113	0.99115
PD	5.7	1	0	85	0	91	78	57	0	0	0	0	0	0	0	0	8.3	18.6	20.6	9.9	I1	1.74023	136.345	1.71667	9.225	1.9065	198	71	94	90	0.957447	2.10638	1	29.9205	60	4	6.92055	4	1	1.86	71.8	20.7538	82	97	0.845361
PD	6.2	1	0	93	0	144	126	66	0	0	0	0	0	0	0	0	7.8	37	69	7.4	I1	1.78932	93.8911	0.572549	13.365	4.554	163	76	41	107	2.60976	3.97561	1	31.0164	50	4	5.01644	4	4	1.75	75	24.4898	78	80	0.975
PD	6	1	0	87	0	115	109	79	0	0	0	0	0	0	0	0	7.2	46	33	5	I0	1.54512	108.393	1.38571	12.03	3.123	171	121	44	103	2.34091	3.88636	1	28.1781	60	4	1.17808	4	4	1.85	78.6	22.9657	90	98	0.918367
PD	5	0	0	99	0	142	88	140	0	0	0	0	0	0	0	0	8.9	66.9	36.1	41.4	I0	2.17338	89.2454	1.34884	13.905	5.007	161	95	66	76	1.15152	2.43939	2	27.4438	65	4	1.44384	4	4	1.74	55	18.1662	77	51	1.5098
PD	5.7	1	0	90	0	218	206	76	0	0	0	0	0	0	0	0	26	90.6	151	50.7	I3BA	5.772	347.826	0.504687	19.44	11.424	195	481	39	120	3.07692	5	1	37.2904	40	5	12.2904	4	4	1.7	85	29.4118	110	100	1.1
PD	5.3	0	0	100	0	202	183	104	0	0	0	0	0	0	0	0	8.6	97.1	147.1	127.4	I3B	2.12133	83.9024	0.867647	18.915	13.4835	174	236	33	94	2.84848	5.27273	1	18.4849	65	4	0.484932	4	2	1.58	55.4	22.192	80	85	0.941176
PD	6.1	1	0	80	0	120	90	93	0	0	0	0	0	0	0	0	5.3	36.3	23.9	8.6	I0	1.04587	112.766	0.775	11.64	2.502	196	99	49	127	2.59184	4	1	60.4493	65	4	41.4493	4	4	1.745	76.6	25.1558	93	98.5	0.944162
PD	5.7	1	0	98	0	135	95	70	0	0	0	0	0	0	0	0	12.1	117.3	41.6	9.1	I2	2.92497	124.807	2.84324	11.895	5.8455	174	283	35	82	2.34286	4.97143	1	40.3288	60	4	18.3288	4	4	1.84	87	25.6971	101	108	0.935185
PD	6.1	1	0	90	0	160	170	96	0	0	0	0	0	0	0	0	17	115	136	66	I3B	3.774	227.425	1.4	16.68	11.805	186	172	54	98	1.81481	3.44444	2	32.4219	55	5	1.42192	4	1	1.695	63	21.9281	85	99.8	0.851703
PD	5.8	1	0	87	0	167	241	148	0	0	0	0	0	0	0	0	5.3	28	58.8	69.9	I1B	1.13738	79.7892	0.28375	21.6	5.6625	264	186	59	168	2.84746	4.47458	2	47.3562	65	4	17.3562	4	6	1.675	71.6	25.5202	92	100	0.92
PD	6	1	0	78	0	108	140	123	0	0	0	0	0	0	0	0	6.5	88	109	112	I3B	1.2506	156.815	2.71667	14.4	11.0025	249	176	47	178	3.78723	5.29787	1	56.8247	50	5	38.8247	4	4	1.68	66	23.3844	68	93	0.731183
PD	5.5	0	0	110	0	175	166	136	0	0	0	0	0	0	0	0	13.4	63.2	86.9	94.9	I1B	3.63587	102.879	0.766154	18.45	8.8545	189	110	39	128	3.28205	4.84615	1	29.3342	65	4	9.33425	4	1	1.77	74	23.6203	87	80	1.0875
PD	5.9	1	0	119	0	156	162	118	0	0	0	0	0	0	0	0	15.4	24.8	73.5	67.3	I0B	4.52041	99.2108	0.254054	17.295	6.3015	176	54	67	98	1.46269	2.62687	2	47.8192	65	4	15.8192	4	5	1.6	60	23.4375	95	85	1.11765
PD	5.3	0	0	120	0	184	116	80	0	0	0	0	0	0	0	0	12.2	79.2	154.4	34.7	I3	3.6112	77.2152	1.04688	14.94	10.548	222	49	90	122	1.35556	2.46667	2	46.2	60	4	3.2	4	5	1.655	56.4	20.5913	74	76	0.973684
PD	5.7	1	0	102	0	176	170	127	0	0	0	0	0	0	0	0	4.5	53	74	38	I1	1.1322	41.6474	0.655405	18.27	6.1275	242	186	36	169	4.69444	6.72222	1	42.1178	60	4	12.1178	2	2	1.65	67.5	24.7934	92	97	0.948454
PD	5.9	1	0	98	0	181	163	108	0	0	0	0	0	0	0	0	23.5	140	174	67.1	I3BA	5.68073	242.393	1.40361	17.475	14.3955	148	180	36	76	2.11111	4.11111	1	22.0411	60	4	3.0411	4	1	1.83	92.2	27.5314	101	105	0.961905
PD	5.2	0	0	104	0	182	207	176	0	0	0	0	0	0	0	0	22.5	96	117.6	269.6	I3BA	5.772	198.063	0.942308	21.615	16.5975	232	336	28	137	4.89286	8.28571	1	35.1507	40	5	5.15068	4	6	1.78	109	34.4022	120	110	1.09091
PD	5.3	0	0	103	0	173	103	99	0	0	0	0	0	0	0	0	7.1	61.2	26.8	8	I0	1.80387	64.065	0.772857	14.34	3.3885	196	112	37	137	3.7027	5.2973	1	27.2932	60	4	7.29315	1	5	1.78	67	21.1463	85	95	0.894737
PD	6	1	0	86	0	117	151	75	0	0	0	0	0	0	0	0	12.8	53.1	100.4	18	I3	2.71531	201.1	1.3	13.845	6.843	349	295	50	240	4.8	6.98	1	38.6247	45	5	0.624658	4	2	1.795	89.5	27.7776	99	100	0.99
PD	5	0	0	102	0	173	141	75	0	0	0	0	0	0	0	0	6.7	51	42	4.4	I0	1.68572	62.0083	0.623944	15.315	3.6525	213	124	45	143	3.17778	4.73333	1	51.4548	55	5	28.4548	4	1	1.66	69.4	25.1851	87	85	1.02353
PD	5.8	1	0	88	0	145	112	71	0	0	0	0	0	0	0	0	18	141	187	27	I3	3.9072	260.116	2.15789	12.84	13.725	152	97	58	75	1.2931	2.62069	2	23.9397	65	4	7.93973	4	6	1.61	67	25.8478	91	101	0.90099
PD	5.5	0	0	106	0	242	228	62	0	0	0	0	0	0	0	0	5	66	96	3	I1	1.30733	41.9639	0.448529	20.97	6.465	243	156	54	158	2.92593	4.5	1	28.5699	65	4	6.56986	4	2	1.8	62.4	19.2593	85	85	1
PD	6	1	0	72	0	166	174	148	0	0	0	0	0	0	0	0	7.1	52.2	57.4	75.3	I1B	1.26096	286.29	0.479787	18.33	6.5145	191	129	43	122	2.83721	4.44186	2	49.674	45	5	9.67397	1	3	1.64	63.1	23.4607	78	90	0.866667
PD	5.1	0	0	95	0	136	162	150	0	0	0	0	0	0	0	0	15.3	44.6	57.4	76.5	I1B	3.5853	172.638	0.714634	17.295	6.4455	251	247	44	158	3.59091	5.70455	1	35.1863	60	4	10.1863	4	3	1.76	102.6	33.1224	112	111	1.00901
PD	5	0	0	101	0	148	153	84	0	0	0	0	0	0	0	0	13.7	43.2	73	22.6	I1	3.41313	130.135	0.62766	15.36	5.4645	175	92	62	95	1.53226	2.82258	2	47.2247	60	4	21.2247	4	2	1.63	65	24.4646	54	85	0.635294
PD	5.8	1	0	111	0	155	160	105	0	0	0	0	0	0	0	0	38	99.3	231	123	I3BA	10.4044	285.661	1.39318	16.665	17.634	347	468	47	300	6.38298	7.38298	1	59.5726	50	5	29.5726	4	9	1.75	86.7	28.3102	106	102	1.03922
PD	5.7	1	0	84	0	120	114	95	0	0	0	0	0	0	0	0	5.7	43.9	61.4	38.5	I2	1.18104	98.1067	1.06111	12.84	5.3205	162	114	29	110	3.7931	5.58621	1	27.3342	60	4	2.33425	4	1	1.79	87.8	27.4024	105	110	0.954545
PD	4.8	0	0	89	0	182	182	142	0	0	0	0	0	0	0	0	13.7	88.6	111	86	I3B	3.00761	190.344	0.805376	19.245	10.4385	192	110	55	115	2.09091	3.49091	2	31.7205	30	6	9.72055	4	4	1.695	82.6	28.7502	90	114	0.789474
PD	6.2	1	0	80	0	133	193	197	0	0	0	0	0	0	0	0	7	54.8	60.6	89.3	I1B	1.38133	148.936	0.901887	19.785	7.155	180	67	54	113	2.09259	3.33333	2	34.9288	30	6	0.928767	1	2	1.73	73.4	24.5247	102	95	1.07368
PD	5.6	0	0	102	0	178	152	141	0	0	0	0	0	0	0	0	3.8	52.4	41.1	31.1	I0	0.95608	35.1689	0.639474	17.94	4.4115	162	110	53	87	1.64151	3.0566	1	37.0795	65	4	18.0795	4	1	1.805	70	21.4854	90	92	0.978261
PD	5.7	1	0	79	0	118	91	86	0	0	0	0	0	0	0	0	2.9	46.1	51.1	32.3	I1	0.565113	65.5738	1.10769	11.4	4.695	203	100	76	107	1.40789	2.67105	2	49.0055	50	5	1.00548	4	4	1.7	55.6	19.2388	79	85	0.929412
PD	5.1	0	0	89	0	198	189	146	0	0	0	0	0	0	0	0	12.4	85.8	177.6	134.6	I3B	2.72221	172.282	0.673394	20.16	14.79	296	168	34	228	6.70588	8.70588	2	26.8849	65	4	4.88493	4	3	1.7	55.6	19.2388	79	90	0.877778
PD	3.8	0	0	96	0	181	228	147	0	0	0	0	0	0	0	0	11	36	98	114	I1B	2.6048	120.35	0.294118	21.54	9.075	213	70	54	145	2.68519	3.94444	2	48.9863	50	5	23.9863	4	5	1.655	50.5	18.4372	74	88	0.840909
PD	5.4	0	0	83	0	152	171	140	0	0	0	0	0	0	0	0	22	136	168.7	160.2	I3BA	4.50413	397.65	1.65217	17.7	16.8075	233	302	77	96	1.24675	3.02597	2	36.4767	70	3	16.4767	4	7	1.76	99	31.9602	103	112	0.919643
PD	5.4	0	0	105	0	159	108	124	0	0	0	0	0	0	0	0	9.5	92.8	67.3	40.1	I0	2.4605	81.6327	1.54259	14.925	7.158	242	67	83	146	1.76	2.92	2	38.7	60	4	0.7	1	2	1.6	60	23.44	80	80	1
PD	5.8	1	0	83	0	164	160	69	0	0	0	0	0	0	0	0	12	58	102	15	I3	2.4568	216.9	0.567901	15.435	6.96	225	212	36	147	4.08333	6.25	1	26.4082	65	4	0.408219	4	1	1.79	85.2	26.5909	94	99	0.949495
PD	5.3	0	0	91	0	148	168	143	0	0	0	0	0	0	0	0	11	64.3	116.7	124.9	I3B	2.46913	141.89	0.935088	17.655	11.0925	209	185	49	123	2.5102	4.26531	1	38.8329	55	5	18.8329	4	5	1.85	113.3	33.1045	124	110	1.12727
PD	5.8	1	0	85	0	125	105	64	0	0	0	0	0	0	0	0	22	257	300	27	I3A	4.61267	361.396	5.875	11.67	22.35	163	107	113	33	0.292035	1.44248	2	35.3507	35	6	14.3507	4	10	1.68	68.5	24.2701	83	94	0.882979
PD	4.8	0	0	89	0	142	173	157	0	0	0	0	0	0	0	0	7.8	32.9	59.8	93	I1B	1.71236	108.371	0.473585	18.09	6.585	210	73	64	131	2.04688	3.28125	1	40.3315	40	5	1.33151	4	3	1.66	61.8	22.4271	84	92	0.913043
PD	6.3	1	0	80	0	179	129	27	0	0	0	0	0	0	0	0	11	63	82	13	I1	2.17067	234.043	0.525253	13.185	6.135	246	125	59	162	2.74576	4.16949	2	49.1205	65	4	3.12055	1	4	1.74	54.6	18.0341	74.5	84.5	0.881657
PD	5.7	1	0	81	0	100	75	64	0	0	0	0	0	0	0	0	5.7	54.7	26.8	8.8	I0	1.13886	114.515	2.57895	9.51	3.1965	145	151	61	54	0.89	2.38	1	21.2	60	4	0.2	4	1	1.54	48	20.24	69	70	0.99
PD	5.8	1	0	118	0	263	266	98	0	0	0	0	0	0	0	0	6.4	53.7	64.4	26.8	I1	1.86283	41.981	0.326207	24.57	5.409	173	84	73	83	1.13699	2.36986	2	64.6932	40	5	20.6932	4	4	1.6	76	29.6875	90	114	0.789474
PD	6.1	1	0	103	0	155	139	85	0	0	0	0	0	0	0	0	8.6	60.1	47.6	7.6	I0	2.18497	77.5998	0.990385	15	4.302	190	176	43	112	2.60465	4.4186	1	29.6466	60	3	6.64658	3	2	1.895	93	25.8979	94	100	0.94
PD	5.4	0	0	109	0	176	180	71	0	0	0	0	0	0	0	0	37.2	99.5	175	43	I3A	10.0018	291.822	0.929851	17.145	12.708	237	233	53	157	2.96226	4.4717	1	26.3534	60	4	5.35342	4	1	1.83	93	27.7703	107	108	0.990741
PD	5.9	1	0	101	0	152	157	140	0	0	0	0	0	0	0	0	16.5	38.3	42.1	48.9	I1	4.1107	156.732	0.427451	17.34	4.758	221	100	58	143	2.46552	3.81034	2	44.0466	60	4	6.04658	4	1	1.625	120	45.4438	130	128	1.01562
PD	5.7	1	0	107	0	199	157	97	0	0	0	0	0	0	0	0	11.3	93.8	113.1	21.7	I3	2.98245	92.6799	0.896739	17.55	8.724	233	127	53	145	2.73585	4.39623	2	46.1	60	4	16.1	4	6	1.6	70.2	27.4219	99	109	0.908257
PD	6.2	1	0	113	0	153	223	169	0	0	0	0	0	0	0	0	6.1	11.9	33.8	47.1	I1	1.70027	44.0195	0.145	21.39	3.3825	259	161	58	169	2.91379	4.46552	1	52.2274	85	3	36.2274	1	2	1.72	74	25.0135	99	103	0.961165
PD	5.7	1	0	66	0	159	161	102	0	0	0	0	0	0	0	0	7	98.1	95.6	43.9	I0	1.1396	858.896	0.97957	16.065	8.667	251	173	73	143	1.9589	3.43836	2	22.9151	60	4	2.91507	4	3	1.68	76	26.9274	93	72	1.29167
PD	6.1	1	0	108	0	195	226	81	0	0	0	0	0	0	0	0	7	56.3	140	24	I3	1.8648	56.1347	0.566667	20.07	8.814	150	66	56	81	1.44643	2.67857	1	50.3233	70	3	30.3233	1	4	1.72	87.2	29.4754	104	111	0.936937
PD	6	1	0	100	0	195	215	153	0	0	0	0	0	0	0	0	5.3	68.2	70.1	66.1	I1B	1.30733	51.7073	0.662105	21.615	7.263	213	278	39	118	3.02564	5.46154	1	73.011	60	4	17.011	4	2	1.7	80.2	27.7509	103	99	1.0404
PD	5.8	1	0	102	0	172	189	140	0	0	0	0	0	0	0	0	21.3	84.5	144	153	I3BA	5.35908	197.131	0.902857	19.395	13.9245	277	205	52	184	3.53846	5.32692	1	34.874	40	6	4.87397	4	3	1.59	79.2	31.3279	100	95	1.05263
PD	6	1	0	78	0	145	95	112	0	0	0	0	0	0	0	0	4	85.2	25.2	36	I0	0.7696	96.5018	1.21194	13.155	4.83	228	124	52	151	2.90385	4.38462	1	48.8548	75	2	5.85479	4	2	1.8	78.3	24.1667	86	98	0.877551
PD	5.7	1	0	104	0	165	124	63	0	0	0	0	0	0	0	0	6.6	69.5	41.6	10.9	I1	1.69312	58.0986	1.03115	13.98	4.383	199	110	40	137	3.425	4.975	1	53.5863	65	4	23.5863	4	4	1.76	70	22.5981	80	96	0.833333
PD	5.5	0	0	103	0	160	112	82	0	0	0	0	0	0	0	0	5.9	94.2	120.2	21.9	I3	1.49899	53.2371	1.54912	13.845	8.9805	188	161	38	118	3.10526	4.94737	1	37.1562	60	4	7.15616	4	2	1.865	82	23.5752	87	97	0.896907
PD	5.2	0	0	87	0	185	234	170	0	0	0	0	0	0	0	0	12.7	101	137.2	111.5	I3B	2.72542	191.193	0.90102	22.485	12.7395	320	445	22	209	9.5	14.5455	1	23.9808	60	4	1.98082	4	6	1.77	78	24.8971	96	103	0.932039
PD	4.7	0	0	83	0	180	180	158	0	0	0	0	0	0	0	0	13	119	130	157	I3B	2.66153	234.975	1.09278	19.485	14.325	163	119	62	77	1.24194	2.62903	1	42.9479	60	4	21.9479	4	3	1.74	78.5	25.9281	92	95	0.968421
PD	5.5	0	0	93	0	168	172	158	0	0	0	0	0	0	0	0	16.3	92.7	81.3	93.8	I0B	3.73922	196.208	1.01867	18.915	9.498	249	181	43	170	3.95349	5.7907	2	42.6027	65	4	21.6027	4	4	1.63	117.4	44.1868	122	137	0.890511
PD	6.4	1	0	97	0	135	189	177	0	0	0	0	0	0	0	0	22	21	66	53	I1B	5.26387	233.608	-0.0263158	19.32	5.52	253	107	60	172	2.86667	4.21667	1	53.2438	60	4	22.2438	4	4	1.665	66.4	23.9519	92	92	1
PD	5.4	0	0	109	0	249	272	177	0	0	0	0	0	0	0	0	4.2	48	89	71	I1B	1.12924	32.9476	0.312857	26.655	7.638	121	574	37	-31	-0.837838	3.27027	1	25.9918	65	4	6.99178	4	7	1.73	63	21.0498	77	97	0.793814
PD	5.8	1	0	95	0	147	92	88	0	0	0	0	0	0	0	0	7.9	54.7	32.5	14.2	I0	1.85123	89.1396	0.9	12.615	3.648	179	99	63	99	1.57143	2.84127	1	46.1534	30	6	6.15342	4	3	1.68	75.7	26.8211	92	95	0.968421
PD	5.6	0	0	105	0	198	156	66	0	0	0	0	0	0	0	0	13.5	42.6	52.1	6.7	I1	3.4965	116.004	0.312903	16.515	4.026	233	114	87	123	1.41379	2.67816	2	42.6767	55	5	20.6767	4	4	1.72	53	17.9151	81	96	0.84375
PD	5.8	1	0	96	0	181	67	57	0	0	0	0	0	0	0	0	3.7	251.4	98.1	16.4	I2	0.87616	40.4814	2.91412	11.595	12.504	185	100	55	110	2	3.36364	1	50.7425	40	6	30.7425	4	4	1.64	73	27.1416	98	100	0.98
PD	6	1	0	87	0	174	143	124	0	0	0	0	0	0	0	0	12.8	110	105	55.6	I3B	2.74688	192.699	1.11724	16.68	9.885	237	173	49	153	3.12245	4.83673	1	52.411	40	5	0.410959	1	3	1.7	77	26.6436	99	102	0.970588
PD	6	1	0	81	0	124	89	64	0	0	0	0	0	0	0	0	5.6	96	88	8.9	I0	1.11888	112.506	2.10233	10.86	7.191	115	74	48	52	1.08333	2.39583	2	21.8438	60	4	6.84384	3	4	1.65	76.5	28.0992	100.5	106.7	0.941893
PD	5.7	1	0	86	0	132	102	87	0	0	0	0	0	0	0	0	14	180	88.4	34.5	I2	2.96987	219.953	3.6087	12.45	10.623	235	201	47	148	3.14894	5	2	50	60	4	24	4	5	1.595	85	33.4116	112	113	0.99115
PD	5.7	1	0	80	0	140	145	98	0	0	0	0	0	0	0	0	27.4	267.3	216.2	92.2	I3BA	5.40693	582.979	3.99833	14.865	20.925	195	221	51	100	1.96078	3.82353	1	27.9233	60	4	5.92329	4	3	1.85	107.8	31.4974	120	119	1.0084
PD	6.1	1	0	106	0	218	143	77	0	0	0	0	0	0	0	0	7.6	19	28	6.2	I1	1.98715	63.7851	0.101786	16.875	2.13	130	76	40	76	1.9	3.25	1	49.2466	60	4	31.2466	4	4	1.92	63	17.0898	89	97	0.917526
PD	5.9	1	0	94	0	165	150	125	0	0	0	0	0	0	0	0	8.4	34	32.9	22.2	I0	1.94768	97.8451	0.360563	16.86	3.2925	232	168	63	135	2.14286	3.68254	2	56.5863	65	4	33.5863	4	3	1.68	93	32.9507	104.5	115	0.908696
PD	5.7	1	0	86	0	133	97	82	0	0	0	0	0	0	0	0	9.3	69.4	83.5	19.2	I1	1.97284	146.112	1.27872	12.105	6.555	157	139	35	94	2.68571	4.48571	2	25.9041	65	4	0.10411	4	2	1.6	58.4	22.8125	80	101	0.792079
PD	5.8	1	0	86	0	84	72	85	0	0	0	0	0	0	0	0	10	22.3	19.5	26.6	I0	2.12133	157.109	-6.15	9.6	2.4945	152	173	30	87	2.9	5.06667	1	19.4	60	4	0.4	4	4	1.87	97.2	27.796	95	99	0.959596
PD	5.8	1	0	79	0	133	59	74	0	0	0	0	0	0	0	0	6.5	68	19	4.9	I0	1.26663	146.976	1.13889	10.05	3.1395	172	63	56	103	1.83929	3.07143	1	31.4055	65	4	7.40548	4	3	1.98	76	19.3858	87	107	0.813084
PD	6.2	1	0	84	0	105	74	89	0	0	0	0	0	0	0	0	9.6	33	44.7	23.8	I1	1.98912	165.232	1.11429	10.41	3.8595	223	162	44	147	3.34091	5.06818	1	27.4795	65	4	5.47945	4	1	1.855	81.6	23.7139	87	99	0.878788
PD	5.3	0	0	86	0	136	163	151	0	0	0	0	0	0	0	0	14.2	76.3	89.3	143.5	I1B	3.01229	223.095	1.242	17.235	10.8255	221	189	41	142	3.46341	5.39024	1	24.2822	65	4	4.28219	3	1	1.81	107	32.6608	115	118	0.974576
PD	5.8	1	0	99	0	158	160	115	0	0	0	0	0	0	0	0	12.4	153	115.7	36.4	I3	3.02808	124.342	2.38305	16.875	11.0745	259	94	65	174	2.67692	3.98462	1	58.326	65	4	38.326	4	2	1.66	123.7	44.8904	136	125	1.088
PD	4.7	0	0	79	0	167	215	196	0	0	0	0	0	0	0	0	16	97	145	177	I3B	3.11787	361.786	0.920455	21.75	14.985	208	247	54	105	1.94444	3.85185	2	41.2904	65	4	16.2904	4	5	1.67	87	31.1951	105	119	0.882353
PD	5.2	0	0	100	0	192	107	83	0	0	0	0	0	0	0	0	8.5	120.9	71.2	136	I2B	2.09667	82.9268	1.22174	14.565	11.0385	136	129	43	67	1.55814	3.16279	1	42.2603	60	4	22.2603	4	6	1.89	113	31.6341	119	109	1.09174
PD	5.1	0	0	105	0	149	182	131	0	0	0	0	0	0	0	0	11.4	54.4	128	84.3	I3B	2.9526	97.9592	0.977273	18.165	10.092	218	258	43	123	2.86047	5.06977	1	43.6384	70	3	18.6384	4	1	1.72	85	28.7317	105	103	1.01942
PD	6.2	1	0	95	0	251	232	86	0	0	0	0	0	0	0	0	15.9	91.5	96.8	26.7	I1	3.7259	179.408	0.484615	21.975	8.1405	233	175	42	156	3.71429	5.54762	1	33.3753	30	5	10.3753	4	2	1.7	80.2	27.7509	103	99	1.0404
PD	5.5	0	0	98	0	209	232	161	0	0	0	0	0	0	0	0	12.5	19.4	51.1	53.9	I1B	2.19065	193.403	1.65686	12.165	5.721	192	95	48	125	2.60417	4	2	57.3753	60	4	43.3753	4	4	1.54	59	24.8777	92	96	0.958333
PD	6.1	1	0	93	0	135	122	138	0	0	0	0	0	0	0	0	18	163	89	181	I2B	4.1292	216.672	3.45238	15.075	14.595	182	217	42	97	2.30952	4.33333	1	38.6137	65	4	9.6137	4	1	1.7	65.6	22.699	87	90	0.966667
PD	5.9	1	0	78	0	107	84	148	0	0	0	0	0	0	0	0	4	81	13	51	I0B	0.7696	96.5018	2.65517	12.6	4.605	222	128	53	143	2.69811	4.18868	2	16.6164	60	4	0	4	12	1.68	61	21.6128	77	93	0.827957
PD	6	1	0	73	0	124	121	73	0	0	0	0	0	0	0	0	3.9	24.4	24.2	12	I0	0.70226	141.432	0.401961	12.45	2.2395	225	113	58	144	2.48276	3.87931	1	31.989	30	6	13.989	4	7	1.73	57.8	19.3124	85	87	0.977011
PD	5.4	0	0	115	0	217	234	197	0	0	0	0	0	0	0	0	33	195	257.8	194.6	I3BA	9.361	228.968	1.58824	24.675	23.784	252	271	50	148	2.96	5.04	1	37.2329	60	4	15.2329	4	2	1.66	103	37.3784	125	115	1.08696
PD	6	1	0	90	0	278	258	94	0	0	0	0	0	0	0	0	8.9	58.3	105	40	I3	1.9758	119.064	0.262766	24.12	7.8075	212	167	32	147	4.59375	6.625	1	33.7315	50	5	3.73151	4	6	1.83	94	28.0689	105	104	1.00962
PD	5.9	1	0	87	0	166	117	66	0	0	0	0	0	0	0	0	8.5	63.4	69.7	9.9	I1	1.8241	127.964	0.694937	13.53	5.463	193	226	33	115	3.48485	5.84848	1	22.7479	65	4	2.74795	4	2	1.82	81.3	24.5441	88	92	0.956522
PD	5	0	0	108	0	161	96	106	0	0	0	0	0	0	0	0	9.7	79	23	8	I0	2.58408	77.7867	1.30755	13.95	3.7905	177	93	40	118	2.95	4.425	1	23.6521	70	3	2.65205	3	2	1.76	92.6	29.8941	98	108	0.907407
PD	5.7	1	0	78	0	105	52	52	0	0	0	0	0	0	0	0	7.8	106	14.3	3.5	I2	1.50072	188.179	3.63704	8.22	4.0455	167	92	52	92	1.76923	3.21154	2	37.3068	40	5	2.30685	4	3	1.7	77	26.6436	87	104	0.836538
PD	5.9	1	0	84	0	191	163	93	0	0	0	0	0	0	0	0	16	142	154	35.9	I3	3.3152	275.387	1.17757	17.115	12.507	221	257	34	136	4	6.5	1	26.1068	65	4	3.10685	4	2	1.77	98	31.2809	107	118	0.90678
PD	5.5	0	0	101	0	187	182	163	0	0	0	0	0	0	0	0	45	209	244	246	I3BA	11.211	427.452	1.90698	20.205	25.305	291	189	55	198	3.6	5.29091	2	36.2356	80	2	16.2356	3	2	1.69	106	37.1135	110	123	0.894309
PD	5.7	1	0	83	0	113	92	79	0	0	0	0	0	0	0	0	8.9	65.8	37.9	22.2	I0	1.82213	160.868	1.89667	11.145	4.479	207	102	60	127	2.11667	3.45	2	37.2822	60	4	5.28219	4	4	1.57	54	21.9076	80	97	0.824742
PD	5.9	1	0	103	0	193	89	72	0	0	0	0	0	0	0	0	20.9	132	79.9	15.2	I2A	5.30999	188.586	1.23444	13.5	8.325	188	60	70	106	1.51429	2.68571	2	26.6685	70	3	9.66849	4	1	1.755	94.6	30.714	99	114	0.868421
PD	5.5	0	0	92	0	181	204	165	0	0	0	0	0	0	0	0	17	95	143	176	I3B	3.85787	211.706	0.876404	20.94	14.82	302	524	32	165	5.15625	9.4375	1	46.0548	65	4	16.0548	4	2	1.8	87.5	27.0062	106	105	1.00952
PD	5.8	1	0	101	0	215	121	107	0	0	0	0	0	0	0	0	7.2	70.4	29.3	45.7	I0	1.79376	68.3923	0.554386	16.62	4.9095	253	202	57	156	2.73684	4.4386	1	27.5699	65	3	2.56986	1	2	1.71	76.6	26.1961	94	103.5	0.908213
PD	5.9	1	0	75	0	104	99	50	0	0	0	0	0	0	0	0	5.3	52.6	37.1	2.8	I0	0.9805	160	1.63103	10.2	3.411	220	80	92	112	1.21739	2.3913	2	55.7205	30	5	20.7205	4	2	1.65	60	22.0386	78	85	0.917647
PD	6.1	1	0	110	0	129	115	109	0	0	0	0	0	0	0	0	15	40	35	17	I0	4.07	115.163	1.31579	13.965	3.51	136	86	31	88	2.83871	4.3871	2	55.9315	65	4	14.9315	4	3	1.79	77.6	24.219	96	100	0.96
PD	5.8	1	0	90	0	156	121	86	0	0	0	0	0	0	0	0	9.9	92	48	16	I0	2.1978	132.441	1.24394	14.055	5.5485	239	138	33	178	5.39394	7.24242	1	19.663	60	4	0.663014	3	3	1.725	73.5	24.7007	81	95	0.852632
PD	5.3	0	0	100	0	164	165	62	0	0	0	0	0	0	0	0	25.5	133	242	67.8	I3B	6.29	248.78	1.67969	15.705	17.2965	179	116	24	132	5.5	7.45833	2	41.5863	45	5	11.5863	4	6	1.69	105.8	37.0435	113	130	0.869231
PD	5.1	0	0	106	0	159	191	156	0	0	0	0	0	0	0	0	7.8	41.2	69.5	101.4	I1B	2.03944	65.4637	0.630189	19.635	7.5225	166	121	53	89	1.67925	3.13208	1	50	60	4	7	4	3	1.76	80	25.8264	98	95	1.03158
PD	5.7	1	0	95	0	183	188	111	0	0	0	0	0	0	0	0	6.8	43.3	28	120.1	I3B	1.59347	76.7278	0.414773	18.705	6.264	209	96	43	147	3.4186	4.86047	2	64.5452	40	6	0.545205	4	5	1.77	101.8	32.4939	107	119	0.89916
PD	5.7	1	0	106	0	233	244	156	0	0	0	0	0	0	0	0	12.6	39.1	33.5	59.2	I1B	3.29448	105.749	0.208661	24.24	4.6455	155	97	41	95	2.31707	3.78049	2	62.9205	60	4	36.9205	4	5	1.58	66.4	26.5983	102	103	0.990291
PD	5.7	1	0	76	0	136	125	80	0	0	0	0	0	0	0	0	12.8	120	89.4	20.8	I2	2.39957	356.546	1.78667	13.245	8.439	196	222	53	99	1.86792	3.69811	1	25.2274	55	5	5.2274	1	2	1.85	107	31.2637	113	113	1
PD	5.9	1	0	93	0	187	227	93	0	0	0	0	0	0	0	0	9.4	107.6	188.4	51.4	I3B	2.15636	113.151	1.04468	20.01	13.389	312	454	30	191	6.36667	10.4	1	40.9014	65	4	20.9014	3	1	1.85	93.6	27.3484	108	105	1.02857
PD	5.6	0	0	101	0	208	183	139	0	0	0	0	0	0	0	0	9.3	57.9	64.5	58.4	I1B	2.31694	88.3401	0.454206	20.16	6.531	245	253	41	153	3.73171	5.97561	2	55.4548	65	4	1.45479	4	1	1.61	75	28.9341	93	110	0.845455
PD	5.8	1	0	89	0	163	197	161	0	0	0	0	0	0	0	0	37.4	76	91.1	78.3	I1BA	8.21055	519.625	0.521622	19.92	9.2895	201	179	48	117	2.4375	4.1875	1	59.6438	30	6	14.6438	4	4	1.825	99.1	29.7542	112	104	1.07692
PD	5.6	0	0	98	0	189	215	175	0	0	0	0	0	0	0	0	6.5	46.6	65.4	55.9	I1B	1.57127	67.0449	0.440659	22.065	6.1155	243	157	52	160	3.07692	4.67308	1	62.7534	60	4	41.7534	4	3	1.675	92	32.7913	118.5	103.5	1.14493
PD	5.8	1	0	82	0	121	105	82	0	0	0	0	0	0	0	0	7.6	96.7	54.3	36.9	I0	1.53723	144.624	2.28462	12.045	6.5655	157	115	39	95	2.4359	4.02564	1	49.1726	65	4	0.172603	1	2	1.8	82	25.3086	101	105	0.961905
PD	6	1	0	68	0	97	60	91	0	0	0	0	0	0	0	0	4.6	40.1	8.1	37.4	I0	0.771573	335.766	1.22414	9.36	2.7585	202	143	32	141	4.40625	6.3125	2	40.4438	40	4	12.4438	4	6	1.7	70.6	24.4291	83	101	0.821782
PD	5.5	0	0	90	0	145	144	140	0	0	0	0	0	0	0	0	7.8	72.9	64.7	112.4	I0B	1.7316	104.348	1.18364	16.38	8.5875	273	68	76	186	2.44737	3.59211	2	84.8877	40	6	0.887671	4	6	1.54	69	29.0943	111	130	0.853846
PD	5.7	1	0	91	0	163	185	142	0	0	0	0	0	0	0	0	15.6	93.1	145	106	I3B	3.50168	201.225	1.07639	18.84	12.732	221	182	32	153	4.78125	6.90625	2	31.4795	60	4	6.47945	4	2	1.64	102	37.9239	122	123	0.99187
PD	5.2	0	0	100	0	112	106	94	0	0	0	0	0	0	0	0	2.3	9.9	13.2	4.6	I1	0.567333	22.439	0.633333	12.45	1.0635	184	126	49	110	2.2449	3.7551	2	46.9041	40	6	19.9041	4	8	1.675	51	18.1778	74	90	0.822222
PD	5.1	0	0	105	0	232	262	112	0	0	0	0	0	0	0	0	18	42	173	98	I3B	4.662	154.672	0.188976	23.685	12.255	184	137	64	93	1.45312	2.875	2	31.8384	70	3	6.83836	4	4	1.68	91.6	32.4546	102	117	0.871795
PD	5.7	1	0	86	0	100	105	67	0	0	0	0	0	0	0	0	5.2	26.5	22.7	3.5	I0	1.10309	81.6968	1.52143	11.025	1.9995	170	84	57	96	1.68421	2.98246	1	55.0055	65	4	38.0055	4	2	1.71	75.8	25.9225	94	97	0.969072
PD	5.7	1	0	103	0	224	224	123	0	0	0	0	0	0	0	0	5.9	23	31	14	I1	1.49899	53.2371	0.141322	22.035	2.5935	175	62	63	100	1.5873	2.77778	2	43.4274	60	5	17.4274	4	8	1.59	59.6	23.575	79	90.5	0.872928
PD	5.5	0	0	109	0	139	191	120	0	0	0	0	0	0	0	0	9.8	8.7	80.6	76.1	I1	2.63489	76.8778	-0.0366667	18	6.318	243	265	33	157	4.75758	7.36364	2	54.4904	65	3	35.4904	4	5	1.65	86	31.5886	104	112	0.928571
PD	5.7	1	0	82	0	154	156	147	0	0	0	0	0	0	0	0	7.4	63.8	73.5	67.6	I1B	1.49677	140.818	0.783333	17.28	7.3605	182	69	86	82	0.953488	2.11628	2	15.8932	40	5	0.293151	4	1	1.65	62.3	22.8834	75	85	0.882353
PD	6.3	1	0	101	0	201	151	50	0	0	0	0	0	0	0	0	12.6	82.8	311	11.4	I3	3.13908	119.687	0.702	15.84	17.01	199	150	42	127	3.02381	4.7381	2	50.9753	40	5	25.9753	4	3	1.73	97.8	32.6773	119	120	0.991667
PD	5.7	1	0	122	0	164	147	137	0	0	0	0	0	0	0	0	41.6	145.8	101	138.1	I3BA	12.5188	254.356	2.48095	17.475	13.686	205	336	40	98	2.45	5.125	1	32.3178	65	4	6.31781	4	3	1.79	87	27.1527	102	106	0.962264
PD	5.6	0	0	101	0	144	118	83	0	0	0	0	0	0	0	0	17.7	61.1	72.3	23.5	I1	4.40966	168.131	1.0093	13.635	6.057	165	76	60	90	1.5	2.75	2	59.274	40	5	24.274	4	4	1.6	80.8	31.5625	108	112	0.964286
PD	6.1	1	0	96	0	154	176	109	0	0	0	0	0	0	0	0	14	85	94	39	I1	3.3152	153.173	1.22414	17.25	8.16	203	268	35	114	3.25714	5.8	1	47.0493	55	5	29.0493	4	6	1.86	105.8	30.5816	117	108.5	1.07834
PD	5.2	0	0	86	0	135	162	143	0	0	0	0	0	0	0	0	2.6	55.6	86.2	120.8	I1B	0.551547	40.8484	1.08163	16.92	9.21	169	113	37	119	3.21622	4.56757	1	45.1507	45	5	19.1507	4	5	1.88	73.7	20.8522	94.5	96.5	0.979275
PD	5.5	0	0	82	0	148	131	153	0	0	0	0	0	0	0	0	6.3	216	78	118	I2B	1.27428	119.886	3.17727	16.155	13.6245	249	392	45	117	2.6	5.53333	1	33.2493	75	2	15.2493	3	3	1.82	94.2	28.4386	104	100	1.04
PD	5.9	1	0	96	0	164	166	55	0	0	0	0	0	0	0	0	11.7	73.1	128	9.1	I3	2.77056	128.009	0.902941	15.48	8.4015	173	91	65	90	1.38462	2.66154	1	53.8356	65	4	33.8356	4	3	1.755	97	31.4933	112	108	1.03704
PD	6.4	1	0	108	0	189	219	105	0	0	0	0	0	0	0	0	20.2	87.9	144.7	82.1	I3BA	5.38128	161.989	0.835802	20.295	11.9145	168	79	69	83	1.2029	2.43478	2	52.7644	60	4	29.7644	4	6	1.65	103.6	38.0533	120	125	0.96
PD	5.8	1	0	77	0	115	71	58	0	0	0	0	0	0	0	0	5.1	107	11	5.1	I2	0.96866	131.868	2.68158	9.54	3.9345	245	155	36	78	2.16667	6.80556	1	40.3836	50	5	10.3836	4	10	1.68	94	33.305	109	114	0.95614
PD	5.7	1	0	80	0	138	163	70	0	0	0	0	0	0	0	0	5.7	41.9	51.3	9.8	I1	1.1248	121.277	0.624138	14.775	3.945	186	235	50	89	1.78	3.72	1	19.5	60	4	0.5	1	6	1.7	81.6	28.2353	95	104	0.913462
PD	5.3	0	0	101	0	221	244	73	0	0	0	0	0	0	0	0	13.7	88.1	241.9	21.4	I3	3.41313	130.135	0.62	21.315	14.376	239	310	40	137	3.425	5.975	1	35.3973	65	4	17.3973	4	4	1.73	86	28.7347	110	109	1.00917
PD	5.5	0	0	108	0	92	135	86	0	0	0	0	0	0	0	0	13	49	59	21	I1	3.4632	104.25	-2.25	13.035	4.95	226	73	61	150	2.45902	3.70492	2	42.2658	65	4	0.265753	4	1	1.6	60	23.4375	76	90	0.844444
PD	5.7	1	0	89	0	99	93	83	0	0	0	0	0	0	0	0	3.8	23.6	10.1	27	I0	0.834227	52.7961	1.98	10.98	2.0295	149	73	42	92	2.19048	3.54762	1	40.8877	30	6	14.8877	4	3	1.72	66.1	22.3432	87	92	0.945652
PD	5.1	0	0	109	0	210	233	153	0	0	0	0	0	0	0	0	13.5	100.7	128.2	90.5	I3B	3.6297	105.903	0.863366	23.01	11.7075	190	202	39	111	2.84615	4.87179	1	34.263	55	5	7.26301	4	1	1.86	102.4	29.5988	102	105	0.971429
PD	5.5	0	0	103	0	182	223	145	0	0	0	0	0	0	0	0	22.7	98	137	156	I3BA	5.76731	204.827	0.953165	21.39	14.1255	154	131	78	50	0.641026	1.97436	2	44.2055	65	4	25.2055	4	5	1.7	121.2	41.9377	123	108	1.13889
PD	5.6	0	0	104	0	190	106	104	0	0	0	0	0	0	0	0	7.7	129.7	54.4	18.7	I2	1.97531	67.7817	1.4186	15.15	7.0155	203	78	67	120	1.79104	3.02985	1	48.5616	60	3	28.5616	1	3	1.87	87	24.8792	95	106	0.896226
PD	5.7	1	0	88	0	109	65	61	0	0	0	0	0	0	0	0	9.2	72.6	26.4	7.6	I0	1.99701	132.948	3.01905	9.345	3.732	124	107	50	95	1.9	2.48	1	16.3205	65	4	0.320548	3	1	1.8	57	17.5926	71	83	0.855422
PD	5.3	0	0	87	0	180	181	162	0	0	0	0	0	0	0	0	22.6	106.4	89.9	195.9	I3BA	4.84996	340.233	0.901075	19.71	13.4535	161	188	50	73	1.46	3.22	2	16.4986	60	4	1.49863	3	4	1.7	56.4	19.5156	84	88	0.954545
PD	5.9	1	0	100	0	161	182	96	0	0	0	0	0	0	0	0	11.4	34.7	60.5	27.2	I1	2.812	111.22	0.381967	17.4	4.7505	146	124	65	56	0.861538	2.24615	1	23.0219	40	5	1.12192	4	4	1.76	67	21.6296	90	90	1
PD	5.8	1	0	97	0	192	174	106	0	0	0	0	0	0	0	0	5.7	47.4	49.8	12.2	I0	1.36382	60.5256	0.438947	18.225	4.1145	161	65	39	109	2.79487	4.12821	1	21.3342	30	6	1.33425	4	1	1.82	64.2	19.3817	80	82	0.97561
PD	5.7	1	0	95	0	188	209	144	0	0	0	0	0	0	0	0	8.3	25.9	38.6	50.1	I1B	1.94497	93.653	0.189247	20.79	4.1415	168	79	69	83	1.2029	2.43478	2	47.6712	50	4	6.67123	4	1	1.68	89	31.5334	108	115	0.93913
PD	5.8	1	0	108	0	128	137	94	0	0	0	0	0	0	0	0	12	36.5	26.5	19.6	I1	3.1968	96.231	1.225	14.445	3.0555	240	169	62	144	2.32258	3.87097	1	24.0603	55	4	3.06027	3	2	1.71	111	37.9604	110	114	0.964912
PD	6.1	1	0	97	0	166	89	114	0	0	0	0	0	0	0	0	17.3	113.9	106.4	51.3	I3B	4.13931	183.701	1.4	13.86	10.0035	325	126	49	251	5.12245	6.63265	2	53.4685	30	6	20.4685	1	4	1.73	86	28.7347	107	112	0.955357
PD	5.9	1	0	88	0	186	249	130	0	0	0	0	0	0	0	0	30.7	109.4	206.3	140.3	I3BA	6.66395	443.642	0.803061	22.005	17.235	193	298	30	103	3.43333	6.43333	1	21.5096	65	4	2.50959	4	4	1.75	115	37.551	123	112	1.09821
PD	5.9	1	0	72	0	96	62	68	0	0	0	0	0	0	0	0	4.9	24.5	9.9	16.9	I0	0.87024	197.581	0.816667	8.79	1.761	259	114	52	184	3.53846	4.98077	1	53.4	50	5	33.4	4	2	1.78	62	19.5682	80	90	0.888889
PD	5.9	1	0	77	0	172	142	63	0	0	0	0	0	0	0	0	13.5	110.3	87.5	4.9	I2	2.5641	349.063	1.01895	14.595	7.596	170	94	61	90	1.47541	2.78689	2	25.2822	30	6	5.28219	4	4	1.69	58	20.3074	83	89	0.932584
PD	5.6	0	0	101	0	115	138	84	0	0	0	0	0	0	0	0	14.8	21.1	30.7	6.8	I1	3.68717	140.584	0.45	13.695	2.4405	236	333	49	120	2.44898	4.81633	1	22.2219	50	5	0.221918	3	3	1.88	83.4	23.5967	93	96	0.96875
PD	5.1	0	0	93	0	169	191	153	0	0	0	0	0	0	0	0	8.7	79.1	97.5	63.1	I1B	1.99578	104.725	0.926316	19.65	8.784	216	80	44	156	3.54545	4.90909	1	38.7479	30	6	17.7479	4	2	1.67	86	30.8365	111	98	1.13265
PD	5.3	0	0	83	0	145	179	158	0	0	0	0	0	0	0	0	10.1	78	137.6	186.4	I3B	2.06781	182.558	1.09516	18.39	14.2755	249	115	68	158	2.32353	3.66176	2	41.1726	70	3	16.1726	1	3	1.57	65.2	26.4514	84	95	0.884211
PD	6.2	1	0	86	0	120	84	81	0	0	0	0	0	0	0	0	5.4	51.7	40	35.4	I0	1.14552	84.839	1.36176	11.1	4.494	261	168	40	187	4.675	6.525	1	37.3233	65	4	16.3233	4	2	1.77	64.8	20.6837	86	92	0.934783
PD	5.9	1	0	97	0	210	132	67	0	0	0	0	0	0	0	0	3.7	43.5	79.7	3.9	I1	0.885287	39.2886	0.352212	15.705	5.064	155	191	58	59	1.01724	2.67241	1	53.0192	60	4	24.0192	4	1	1.74	79	26.0933	106	100	1.06
PD	5.9	1	0	102	0	202	215	83	0	0	0	0	0	0	0	0	12	151	264	39	I3	3.0192	111.06	1.39	19.755	17.76	134	77	60	59	0.983333	2.23333	1	49.4356	45	5	33.4356	4	9	1.78	90.7	28.6264	110	102	1.07843
PD	5.7	1	0	103	0	176	186	152	0	0	0	0	0	0	0	0	15.4	67.8	81.8	102.8	I1B	3.91263	138.958	0.717808	19.755	9.03	242	210	44	114	2.59091	5.5	1	41	50	5	8	1	4	1.8	99	30.5556	99	110	0.9
PD	5.7	1	0	80	0	115	118	91	0	0	0	0	0	0	0	0	7.1	27.4	45.7	41.8	I1	1.40107	151.064	0.58	12.69	4.239	287	159	63	192	3.04762	4.55556	2	28.3	60	5	0.3	4	3	1.6	71	27.73	86	111	0.77
PD	5.6	0	0	100	0	189	137	79	0	0	0	0	0	0	0	0	4	27	30.2	4.4	I2	0.986667	39.0244	0.258427	15.705	2.361	222	130	60	136	2.26667	3.7	1	44.9205	65	4	22.9205	4	2	1.735	78.8	26.1774	94	102	0.921569
PD	5.7	1	0	91	0	183	145	87	0	0	0	0	0	0	0	0	9.6	62.7	118	20.8	I3	2.15488	123.831	0.577174	15.99	7.959	188	90	58	112	1.93103	3.24138	2	50.8411	60	4	1.8411	4	2	1.63	59.4	22.3569	83	97	0.85567
PD	5	0	0	101	0	143	109	85	0	0	0	0	0	0	0	0	16.5	59	63.5	35.5	I1	4.1107	156.732	1.0119	13.26	5.94	192	202	81	71	0.876543	2.37037	2	48.9699	65	4	2.96986	3	2	1.55	59	24.5578	89.5	99	0.90404
PD	4.8	0	0	102	0				0	0	0	0	0	0	0	0	18					4.5288	166.59				209	121	46	139	3.02174	4.54348	1	49.2137	70	3	28.2137	4	2	1.88	111	31.4056	125	109	1.14679
PD	5.8	1	0	81	0	87	79	71	0	0	0	0	0	0	0	0	15.8	87.9	39.1	11.1	I0	3.15684	317.428	12.0167	9.51	4.9665	176	116	74	79	1.06757	2.37838	2	25.1671	30	6	1.16712	3	4	1.76	85	27.4406	102	107	0.953271
PD	5.9	1	0	86	0	184	170	137	0	0	0	0	0	0	0	0	6	43.6	46.9	41.1	I1	1.2728	94.2655	0.383673	18.57	4.7415	189	168	64	91	1.42188	2.95312	2	32.1096	60	3	10.1096	2	2	1.71	69	23.597	90	93	0.967742
PD	5.8	1	0	80	0	182	86	136	0	0	0	0	0	0	0	0	7.5	167	18.3	52.3	I2B	1.48	159.574	1.56373	14.61	7.515	289	187	57	195	3.42105	5.07018	2	55.6575	70	3	14.6575	4	4	1.53	62.8	26.8273	90	95	0.947368
PD	5	0	0	91	0	171	163	143	0	0	0	0	0	0	0	0	13.5	95.8	103.1	96.8	I3B	3.0303	174.137	1.02875	18.12	10.62	218	323	42	231	5.5	5.19048	1	57.3699	50	4	31.3699	4	4	1.68	73.6	26.0771	92	95	0.968421
PD	5.8	1	0	89	0	164	101	77	0	0	0	0	0	0	0	0	8.4	116.4	52.7	13.3	I2	1.84408	116.707	1.44	13.11	6.3885	178	129	46	106	2.30435	3.86957	1	22.8904	65	4	1.89041	4	1	1.71	65.5	22.4001	88	94	0.93617
PD	5.8	1	0	101	0	166	162	123	0	0	0	0	0	0	0	0	11.3	92.2	89.1	44.3	I0	2.81521	107.338	1.24462	17.475	8.274	226	95	51	156	3.05882	4.43137	1	27.0329	65	4	2.03288	3	2	1.825	89.6	26.9019	106	97	1.09278
PD	6.2	1	0	90	0	159	94	83	0	0	0	0	0	0	0	0	8.9	75	63	16	I0	1.9758	119.064	0.957971	12.84	5.6985	201	88	56	128	2.28571	3.58929	1	22.6137	55	4	2.6137	3	1	1.83	68	20.3052	80	90.5	0.883978
PD	5.7	1	0	85	0	180	152	72	0	0	0	0	0	0	0	0	9.7	75.2	143	34.5	I3	2.03377	159.343	0.689474	15.675	9.8715	255	104	85	149	1.75294	3	2	46.7068	65	4	26.7068	4	1	1.745	81.4	26.7321	109	105	1.0381
PD	5.7	1	0	79	0	100	104	72	0	0	0	0	0	0	0	0	5.7	19	48	5.7	I1	1.11074	128.886	0.633333	11.025	2.9865	245	60	99	134	1.35354	2.47475	2	48.1041	75	3	13.1041	4	2	1.58	81	32.4467	103	112	0.919643
PD	5.3	0	0	110	0	179	117	126	0	0	0	0	0	0	0	0	14.5	136	40.2	48	I2	3.93433	111.324	1.76087	16.065	7.5465	259	412	57	150	2.63158	4.54386	1	38.0932	60	4	18.0932	4	1	1.72	76	25.6896	101	103	0.980583
PD	5.7	1	0	90	0	174	201	141	0	0	0	0	0	0	0	0	12.3	72.9	167.7	64.3	I3B	2.7306	164.548	0.721429	19.845	11.847	155	90	61	76	1.2459	2.54098	1	71.3178	30	6	0.117808	4	8	1.78	79.7	25.1547	98	100	0.98
PD	5.7	1	0	82	0	114	59	99	0	0	0	0	0	0	0	0	11.1	104	51.8	39.7	I1	2.24516	211.227	2.90313	10.275	6.8085	171	342	41	62	1.5122	4.17073	1	21.9342	50	4	0.134247	4	2	1.84	82	24.2202	80	90	0.888889
PD	5.9	1	0	85	0	152	115	57	0	0	0	0	0	0	0	0	5.2	33.4	31	3.97	I0	1.09027	85.4209	0.420896	12.72	2.5941	196	80	51	129	2.52941	3.84314	2	49.4082	55	4	9.40822	4	2	1.69	98.6	34.5226	116	114	1.01754
PD	5.6	0	0	106	0	173	165	126	0	0	0	0	0	0	0	0	20.9	81	68.1	42.6	I0A	5.46465	175.409	0.897015	17.985	7.086	203	81	57	130	2.2807	3.5614	2	40.9973	65	4	11.9973	4	2	1.72	95	32.112	99	120	0.825
PD	6	1	0	97	0	187	217	126	0	0	0	0	0	0	0	0	23.6	92.1	192.1	190.2	I3BA	5.64669	250.597	0.761111	20.61	17.4675	191	93	58	114	1.96552	3.2931	2	73.2137	60	4	31.2137	4	4	1.58	75.4	30.2035	96	110	0.872727
PD	6.2	1	0	92	0	154	80	84	0	0	0	0	0	0	0	0	5.1	49.7	18	4.6	I0	1.15736	63.5118	0.719355	12.12	2.5155	209	130	41	142	3.46341	5.09756	1	46.0356	60	4	16.0356	4	1	1.72	67.5	22.8164	81.5	88.5	0.920904
PD	6	1	0	115	0	236	167	109	0	0	0	0	0	0	0	0	5.1	22.9	26.7	7.2	I1	1.4467	35.3859	0.147107	19.59	2.181	157	123	63	69	1.09524	2.49206	2	65.6411	50	5	29.6411	4	3	1.55	65	27.0552	86	100	0.86
PD	5.9	1	0	91	0	173	173	82	0	0	0	0	0	0	0	0	5.4	54.9	75.4	21.7	I1	1.21212	69.655	0.603659	16.8	5.772	217	96	50	148	2.96	4.34	2	54.463	70	2	34.463	4	2	1.75	86.2	28.1469	102	110	0.927273
PD	5.8	1	0	87	0	145	132	70	0	0	0	0	0	0	0	0	20.5	138	156	46.8	I3BA	4.3993	308.619	2.02586	13.695	12.8715	169	129	49	94	1.91837	3.44898	2	57.463	65	3	12.463	4	7	1.53	84.6	36.1399	112	116	0.965517
PD	5.9	1	0	71	0	60	61	62	0	0	0	0	0	0	0	0	4.4	10	25.7	14.6	I1	0.770587	199.773	-0.509091	7.47	1.9605	193	138	40	115	2.875	4.825	2	54.5753	35	5	24.5753	4	8	1.54	44	18.5529	66	77	0.857143
PD	6	1	0	110	0	156	152	102	0	0	0	0	0	0	0	0	13.7	86.1	90	58.7	I1B	3.71727	105.182	1.57391	16.23	8.5995	207	61	50	115	2.3	4.14	1	54.7918	60	4	0.791781	4	1	1.78	58.6	18.4951	78	88	0.886364
PD	5.4	0	0	101	0	172	102	45	0	0	0	0	0	0	0	0	6.8	61.1	59.2	6.7	I0	1.69411	64.5927	0.764789	12.615	4.0125	180	51	71	99	1.39437	2.53521	1	43.3726	40	6	0.372603	1	3	1.98	90.3	23.0334	97	104	0.932692
PD	6	1	0	81	0	154	86	46	0	0	0	0	0	0	0	0	6.4	66.4	71	5.4	I1	1.27872	128.579	0.821918	11.085	5.445	188	70	49	125	2.55102	3.83673	2	34.7452	65	4	14.7452	4	6	1.6	66.5	25.9766	96	100	0.96
PD	5.8	1	0	89	0	146	150	137	0	0	0	0	0	0	0	0	13.6	75.8	91.3	101	I1B	2.98565	188.954	1.09123	16.575	9.6165	204	177	46	123	2.67391	4.43478	2	68.7781	30	6	18.7781	4	5	1.78	90.4	28.5318	106	110	0.963636
PD	6	1	0	78	0	165	117	111	0	0	0	0	0	0	0	0	8.7	94.8	56.3	78.5	I0B	1.67388	209.891	0.989655	14.715	7.863	206	154	70	105	1.5	2.94286	2	47.3507	20	6	7.35068	4	4	1.6	56.4	22.0312	77	86	0.895349
PD	5.6	0	0	107	0	154	184	160	0	0	0	0	0	0	0	0	9.6	64.1	135.4	70.3	I3B	2.53376	78.7369	1.15957	19.305	10.269	223	87	86	120	1.39535	2.59302	2	72.3425	60	4	28.3425	4	6	1.55	65	27.0552	83	90	0.922222
PD	5	0	0	89	0	172	195	159	0	0	0	0	0	0	0	0	6.4	19.4	32.3	47.8	I1	1.40501	88.9198	0.156627	20.04	3.5655	276	98	59	197	3.33898	4.67797	2	76.8849	40	6	0.884932	4	4	1.66	61	22.1367	87	100	0.87
normal	5.3	0	0	88	0	198	175	115	0	0	0	0	0	0	0	0	14.8	137.8	135.1	118.2	I3B	3.21259	213.873	1.11818	18.585	13.9815	166	278	37	73	1.97297	4.48649	1	34.7699	65	4	16.7699	4	1	1.79	75	23.4075	85	90	0.944444
normal	5.5	0	0	82	0	146	134	102	0	0	0	0	0	0	0	0	6.8	49.7	57.2	17.6	I1	1.37541	129.401	0.670312	14.7	4.695	172	164	25	114	4.56	6.88	1	32.4301	65	4	5.43014	1	4	1.87	78	22.3055	84.5	99	0.853535
normal	5.2	0	0	86	0	129	109	77	0	0	0	0	0	0	0	0	8.1	43.2	32.5	5.4	I0	1.71828	127.258	0.816279	12.375	3.042	199	58	63	124	1.96825	3.15873	1	23.9562	60	4	0.956164	4	2	1.8	82.5	25.463	95	96	0.989583
normal	5.1	0	0	75	0	131	89	97	0	0	0	0	0	0	0	0	4.9	27.7	18.3	19.8	I0	0.9065	147.925	0.407143	11.97	2.322	183	139	59	139	2.35593	3.10169	2	42.9534	60	4	17.9534	4	4	1.66	57.5	20.8666	76	85	0.894118
normal	5.3	0	0	99	0	171	128	58	0	0	0	0	0	0	0	0	8	89.2	97.1	10.6	I1	1.9536	80.2206	1.12778	14.115	7.4835	224	107	72	131	1.81944	3.11111	2	22.0164	65	4	0.0164384	4	3	1.69	59	20.6575	82	87	0.942529
normal	5.4	0	0	90	0	160	153	123	0	0	0	0	0	0	0	0	27.6	99	105	85.1	I3BA	6.1272	369.231	1.02	16.725	10.662	190	253	38	101	2.65789	5	1	21.9479	40	5	3.94795	4	3	1.86	112	32.3737	110	112	0.982143
normal	4.5	0	0	88	0				0	0	0	0	0	0	0	0	5					1.08533	72.2543				151	118	47	80	1.70213	3.21277	1	30.4164	65	4	4.41644	4	2	1.7	65	22.4913	82	100	0.82
normal	4.8	0	0	89	0	158	96	88	0	0	0	0	0	0	0	0	9.9	96.1	58.8	26.3	I0	2.17338	137.548	1.24928	13.035	6.4665	177	191	37	102	2.75676	4.78378	1	29.8959	65	4	1.89589	3	3	1.78	80	25.2493	84	100	0.84
normal	5.6	0	0	81	0	107	106	97	0	0	0	0	0	0	0	0	4.4	26.2	36.8	47.1	I1	0.87912	88.3978	0.838462	12.105	3.921	169	65	59	97	1.64407	2.86441	2	45.4932	30	6	1.49315	1	2	1.76	65	20.984	81	83	0.975904
normal	5	0	0	84	0	119	92	91	0	0	0	0	0	0	0	0	4	82	52	50	I0B	0.8288	68.8468	2.22857	11.7	6.36	288	135	80	181	2.2625	3.6	2	44.0274	55	5	4.0274	4	4	1.58	55.6	22.2721	75	91	0.824176
normal	4.6	0	0	85	0	142	91	51	0	0	0	0	0	0	0	0	9.1	86	114	15	I3	1.90797	149.487	1.34912	11.16	8.2965	180	38	59	113	1.91525	3.05085	2	25.0247	65	4	0.0246575	4	2	1.68	58	20.5499	68	75	0.906667
normal	5.3	0	0	88	0	124	144	93	0	0	0	0	0	0	0	0	13.7	66.5	89.7	25.8	I1	2.97381	197.977	1.46667	14.31	7.011	200	228	42	112	2.66667	4.7619	1	40.7041	40	5	8.70411	1	3	1.89	93	26.0351	100	105	0.952381
normal	5	0	0	94	0	198	153	115	0	0	0	0	0	0	0	0	10.3	109.3	122.3	89.5	I3B	2.38823	119.977	0.951923	17.685	11.622	190	67	62	115	1.85484	3.06452	2	39.8548	60	3	0.854795	4	2	1.63	65.8	24.7657	82	89	0.921348
normal	5.5	0	0	87	0	139	88	95	0	0	0	0	0	0	0	0	9.4	45.3	26.3	20.4	I0	2.01724	141.513	0.690385	12.285	3.2955	202	97	80	103	1.2875	2.525	2	20.1836	45	5	2.18356	3	3	1.65	59.4	21.8182	83	87	0.954023
normal	5.4	0	0	83	0	104	69	75	0	0	0	0	0	0	0	0	7	45.5	19.3	13.9	I0	1.43313	126.525	1.83333	9.72	2.7555	170	64	53	104	1.96226	3.20755	2	37.2658	40	5	15.2658	1	3	1.6	78.9	30.8203	89	103	0.864078
normal	5.3	0	0	91	0	156	82	94	0	0	0	0	0	0	0	0	16.2	267	86.7	74.1	I2B	3.63636	208.965	3.85846	12.555	14.3775	159	159	44	83	1.88636	3.61364	1	19.9589	60	4	1.9589	3	1	1.815	77.5	23.526	93	93	1
normal	5.4	0	0	79	0	106	90	88	0	0	0	0	0	0	0	0	5.7	64.8	56.5	53.7	I0B	1.11074	128.886	2.18889	11.055	6.183	159	72	55	90	1.63636	2.89091	2	33.189	40	5	0.189041	4	1	1.68	60.9	21.5774	78	98	0.795918
normal	5.1	0	0	93	0	165	145	87	0	0	0	0	0	0	0	0	9.7	43.2	53.9	19.2	I1	2.22518	116.762	0.465278	15.48	4.443	228	248	33	145	4.39394	6.90909	1	40.863	70	3	14.863	1	3	1.86	91.6	26.477	93	99	0.939394
normal	5.6	0	0	80	0	114	97	90	0	0	0	0	0	0	0	0	14.6	123.9	128.6	30.5	I3	2.88107	310.638	3.21471	11.685	10.638	342	233	74	221	2.98649	4.62162	2	57.0932	60	4	36.0932	4	4	1.68	95.4	33.801	116	115	1.0087
normal	5	0	0	85	0				0	0	0	0	0	0	0	0	7					1.46767	114.99				202	100	50	92	1.84	4.04	1	42.8712	70	3	14.8712	4	2	1.83	79	23.5898	87	95	0.915789
normal	5.1	0	0	82	0	155	169	77	0	0	0	0	0	0	0	0	4.1	59.7	78.7	5.5	I1	0.829293	78.0209	0.761644	15.795	5.559	271	155	55	193	3.50909	4.92727	1	29.8521	50	5	9.85205	4	3	1.84	90.8	26.8195	99	99	1
normal	5.1	0	0	81	0	167	112	68	0	0	0	0	0	0	0	0	8.6	84.5	52.8	5.3	I0	1.71828	172.777	0.882558	13.305	5.199	179	163	42	104	2.47619	4.2619	1	28.0767	40	6	6.07671	4	2	1.82	85.5	25.8121	85	93	0.913978
normal	5	0	0	84	0	121	84	64	0	0	0	0	0	0	0	0	7.4	39	41.7	3.6	I1	1.53328	127.367	0.854054	10.59	3.2655	133	86	65	51	0.784615	2.04615	1	28.5096	60	5	0.109589	1	2	1.78	70.8	22.3457	90	98	0.918367
normal	5.4	0	0	92	0	152	63	107	0	0	0	0	0	0	0	0	6.9	71.5	34.3	39.6	I0	1.56584	85.9278	1.07667	11.985	4.98	143	65	72	58	0.805556	1.98611	2	34.7699	50	6	14.7699	4	9	1.63	88.8	33.4224	103	116	0.887931
normal	5.6	0	0	83	0				0	0	0	0	0	0	0	0	7.2					1.47408	130.14				226	302	40	126	3.15	5.65	1	30.8932	30	6	0.893151	4	2	1.77	67	21.3859	94	84	1.11905
normal	5	0	0	84	0	129	96	86	0	0	0	0	0	0	0	0	10.4	104.1	84	94.2	I2B	2.15488	179.002	2.08222	12.03	9.885	222	184	61	124	2.03	3.6	2	18.1	60	4	3.1	4	3	1.69	59	20.6575	82	87	0.942529
normal	5.1	0	0	93	0	136	140	77	0	0	0	0	0	0	0	0	5.3	30.3	33.9	15.8	I1	1.21582	63.7978	0.581395	14.085	2.988	135	125	56	54	0.964286	2.41071	1	36.5397	65	4	1.53973	4	2	1.72	77.2	26.0952	92	93	0.989247
normal	5.4	0	0	77	0	176	137	51	0	0	0	0	0	0	0	0	6	86.8	74.5	8.7	I0	1.1396	155.139	0.816162	14.13	6.3075	280	118	55	201	3.65455	5.09091	1	29.8822	60	4	7.88219	4	1	1.78	83	26.1962	97	99	0.979798
normal	5.3	0	0	79	0	113	102	71	0	0	0	0	0	0	0	0	3.7	25.5	31.6	10.6	I1	0.721007	83.6631	0.641176	11.295	2.5605	193	79	62	115	1.85484	3.1129	2	47.5863	60	4	0.586301	4	2	1.71	76.4	26.1277	86	103	0.834951
normal	5.4	0	0	90	0	198	169	76	0	0	0	0	0	0	0	0	13.8	98.4	99.8	13.5	I1	3.0636	184.615	0.783333	17.175	8.055	267	100	91	156	1.71429	2.93407	2	51.4877	50	4	2.48767	4	7	1.68	77	27.2817	101	99	1.0202
normal	4.7	0	0	88	0	159	196	132	0	0	0	0	0	0	0	0	11	68	150	76	I3B	2.38773	158.96	0.802817	18.87	11.235	254	162	85	137	1.61176	2.98824	2	20.7781	65	4	1.77808	3	5	1.7	71	24.5675	88	102	0.862745
normal	5.5	0	0	87	0	150	113	67	0	0	0	0	0	0	0	0	9.1	92.9	92.9	10.8	I1	1.95286	136.997	1.33016	12.9	7.428	176	140	64	84	1.3125	2.75	2	43.9425	40	5	0.142466	1	4	1.7	61.5	21.2803	80	95	0.842105
normal	5.2	0	0	88	0	128	154	94	0	0	0	0	0	0	0	0	6.8	19.3	32.3	21.2	I1	1.47605	98.2659	0.3125	14.91	2.7705	178	81	58	104	1.79	3.1	1	20.4	50	5	0.4	4	2	1.77	72.6	23.17	78	100	0.78
normal	5.1	0	0	71	0	168	151	110	0	0	0	0	0	0	0	0	4.1	50.9	46.4	47.8	I0	0.718047	186.152	0.482474	16.2	5.1105	151	94	61	94	1.54	2.5	2	19.7	65	4	0.7	3	4	1.6	50.5	19.7266	66	85	0.776471
normal	5.4	0	0	87	0	162	104	97	0	0	0	0	0	0	0	0	11	82	37	19	I0	2.3606	165.6	0.946667	13.755	4.86	196	90	50	128	2.56	3.92	1	38.1589	65	4	13.1589	4	3	1.895	98.5	27.4295	108	107	1.00935
normal	5.3	0	0	91	0	150	110	116	0	0	0	0	0	0	0	0	8.4	63.4	36.2	28	I0	1.88552	108.352	0.932203	14.295	4.497	191	60	59	120	2.0339	3.23729	2	22.4575	50	4	7.45753	4	1	1.75	72	23.5102	77	85	0.905882
normal	5.6	0	0	74	0	121	100	96	0	0	0	0	0	0	0	0	29.8	351	132	208	I3BA	5.43949	981.878	6.83404	12.12	23.157	116	229	45	25	0.555556	2.57778	2	39.5507	50	5	7.55068	1	4	1.63	102.3	38.5035	107.5	123	0.873984
normal	5.2	0	0	92	0	165	164	102	0	0	0	0	0	0	0	0	6	67.4	104.9	29.1	I3	1.3616	74.7198	0.841096	16.77	7.7055	229	132	48	155	3.22917	4.77083	2	62.3808	60	4	27.3808	4	3	1.6	73	28.5156	97	104.5	0.92823
normal	5.1	0	0	83	0	103	93	70	0	0	0	0	0	0	0	0	4.8	21.4	29.9	10	I1	0.98272	86.7601	0.83	10.62	2.3595	135	47	54	72	1.33333	2.5	1	36.074	60	4	5.07397	1	1	1.89	77	21.5559	79	97	0.814433
normal	5	0	0	86	0	185	119	72	0	0	0	0	0	0	0	0	9.5	99	64	14	I0	2.01527	149.254	0.90404	14.355	6.4125	210	156	37	142	3.83784	5.67568	1	29.7945	65	4	0.794521	3	3	1.8	74	22.8395	79	99	0.79798
normal	5.5	0	0	86	0	120	173	131	0	0	0	0	0	0	0	0	10.5	2.5	49	51.2	I1B	2.2274	164.965	-0.235294	16.605	3.9735	198	193	42	117	2.78571	4.71429	2	44.6767	50	4	20.6767	4	3	1.6	90	35.1562	118	119	0.991597
normal	5.5	0	0	97	0	135	118	85	0	0	0	0	0	0	0	0	12.8	57.2	43.7	6.7	I1	3.06261	135.917	1.16842	13.365	4.0755	127	125	42	160	3.80952	3.02381	1	28.3863	65	4	9.3863	4	4	1.85	77.5	22.6443	93	91	1.02198
normal	5.3	0	0	82	0	116	120	85	0	0	0	0	0	0	0	0	5.6	33.3	27.4	5.9	I0	1.13269	106.565	0.814706	12.66	2.493	146	73	38	93	2.44737	3.84211	1	27.5836	50	5	5.58356	4	5	1.79	72.6	22.6585	91.5	100	0.915
normal	5.6	0	0	87	0	169	161	61	0	0	0	0	0	0	0	0	2.8	39	46	4	I1	0.60088	42.1528	0.441463	15.45	3.402	220	119	51	145	2.84314	4.31373	1	48.8795	40	6	27.8795	1	3	1.73	73.4	24.5247	90	94	0.957447
normal	5	0	0	82	0	120	112	48	0	0	0	0	0	0	0	0	5.3	55	46	6.4	I0	1.07201	100.856	1.30789	11.31	3.9915	145	49	50	85	1.7	2.9	1	33.3753	55	4	15.3753	4	6	1.82	70	21.1327	89	102	0.872549
normal	5.2	0	0	73	0	125	112	52	0	0	0	0	0	0	0	0	1.4	29.3	20.7	2.3	I0	0.252093	50.7706	0.536538	11.445	1.9005	207	216	36	128	3.55556	5.75	1	40.1699	30	6	12.1699	4	4	1.83	61.4	18.3344	86	85	1.01176
normal	5	0	0	96	0	156	120	99	0	0	0	0	0	0	0	0	15.1	68.5	56.6	44.3	I0	3.57568	165.208	0.89	14.49	6.1575	173	244	22	102	4.63636	7.86364	1	22.9	20	6	0	4	3	1.76	80	25.8264	90	96	0.9375
normal	4.9	0	0	95	0	151	79	42	0	0	0	0	0	0	0	0	10.2	240	76.1	4	I3	2.3902	115.092	4.10357	10.77	10.8975	172	111	87	63	0.724138	1.97701	2	51.8274	65	4	16.8274	4	4	1.72	52	17.5771	80	90	0.888889
normal	5.2	0	0	77	0	106	69	67	0	0	0	0	0	0	0	0	6.8	66.1	18.9	2.3	I0	1.29155	175.824	2.04483	9.45	3.0045	142	64	58	71	1.22414	2.44828	1	42.9041	30	6	16.9041	1	1	1.749	72.8	23.7986	87.5	93.5	0.935829
normal	5.4	0	0	91	0	140	83	90	0	0	0	0	0	0	0	0	5.3	70.6	57.9	29.7	I0	1.18967	68.365	1.33265	12	5.694	183	111	35	126	3.6	5.22857	1	38.3973	75	3	17.3973	4	2	1.695	76.4	26.5922	91	92	0.98913
normal	5.3	0	0	86	0	138	98	87	0	0	0	0	0	0	0	0	9.8	56.6	25.2	16	I0	2.07891	153.967	0.9	12.45	3.459	180	112	41	117	2.85366	4.39024	1	27.0411	40	6	6.0411	4	3	1.796	82.6	25.6075	94.5	105	0.9
normal	5.4	0	0	96	0	179	123	136	0	0	0	0	0	0	0	0	27.2	195	149.3	211.6	I3BA	6.44096	297.593	2.02169	16.425	19.3245	254	264	42	159	3.78571	6.04762	1	35.4986	50	5	17.4986	4	2	1.78	94.4	29.7942	106	108	0.981481
normal	5	0	0	81	0	174	111	74	0	0	0	0	0	0	0	0	4.8	174	88	5.1	I2	0.95904	96.434	1.81935	13.65	9.405	220	251	52	118	2.26923	4.23077	2	31.6247	65	4	7.62466	4	4	1.785	110	34.5236	111	131	0.847328
normal	4.9	0	0	72	0	122	163	133	0	0	0	0	0	0	0	0	9.7	65	93	99	I1B	1.72272	391.129	1.106	16.065	9.2505	120	94	38	64	1.68421	3.15789	1	44.7068	50	5	25.7068	4	3	1.82	80	24.1517	100	98	1.02041
normal	5.3	0	0	83	0	136	145	110	0	0	0	0	0	0	0	0	5.6	43.2	70.2	37.3	I1	1.14651	101.22	0.709434	15.15	5.658	246	55	124	111	0.895161	1.98387	2	71.4603	40	6	18.4603	4	6	1.51	57	24.9989	82	97	0.845361
normal	4.9	0	0	86	0	164	205	99	0	0	0	0	0	0	0	0	12.4	64.9	114.7	24.4	I3	2.63045	194.815	0.673077	18.405	8.0265	209	199	36	133	3.69444	5.80556	1	20.7	50	5	0.7	4	1	1.96	96	24.9896	100	107	0.934579
normal	5.1	0	0	83	0	94	66	74	0	0	0	0	0	0	0	0	10	31	13	12	I0	2.04733	180.75	1.90909	9.255	2.025	172	66	49	110	2.2449	3.5102	1	24.8849	65	4	2.88493	1	1	1.795	71	22.0358	89	92	0.967391
normal	5.2	0	0	82	0	92	72	59	0	0	0	0	0	0	0	0	7.7	66.7	46	18.4	I0	1.55745	146.527	5.9	9	4.7385	199	69	90	95	1.06	2.2	2	29.7	60	4	4.7	4	4	1.71	65	22.23	84	100	0.84
normal	5.6	0	0	83	0	124	80	92	0	0	0	0	0	0	0	0	4.1	61.7	33.5	26.5	I0	0.839407	74.1075	1.40488	11.325	4.215	198	84	82	84	1.02439	2.41463	2	36.5753	70	3	9.57534	4	2	1.5	45	20	65	81	0.802469
normal	5.3	0	0	82	0	125	93	65	0	0	0	0	0	0	0	0	7.79	81.3	35.9	6.7	I0	1.57566	148.24	1.70953	11.115	4.37235	140	112	32	86	2.6875	4.375	1	25.0877	65	4	3.08767	4	4	1.91	96	26.3151	98	114	0.859649
normal	5.6	0	0	93	0	146	111	102	0	0	0	0	0	0	0	0	9	66.7	49	26.5	I0	2.0646	108.336	1.08868	13.83	5.136	194	180	25	123	4.92	7.76	2	41.5315	40	6	0.531507	4	2	1.75	70	22.8571	78	106	0.735849
normal	5	0	0	94	0	167	125	111	0	0	0	0	0	0	0	0	31.4	299	125.3	126	I3BA	7.28061	365.754	3.66575	15.375	18.8595	274	339	37	169	4.56757	7.40541	1	35.7452	65	4	3.74521	1	2	1.76	83.6	26.9886	102	98	1.04082
normal	5	0	0	88	0	111	81	84	0	0	0	0	0	0	0	0	6.5	86.5	59.9	41.1	I0	1.41093	93.9306	3.47826	10.815	6.621	165	111	63	80	1.26984	2.61905	2	44.3	60	4	7.3	1	2	1.64	69.7	25.9146	82	95	0.863158
normal	5.4	0	0	95	0	186	141	122	0	0	0	0	0	0	0	0	10.6	76.6	58.7	74	I0B	2.48393	119.605	0.725275	17.01	7.3185	212	107	42	149	3.54762	5.04762	1	35.2685	65	4	7.26849	4	2	1.775	93.2	29.5814	107.5	105	1.02381
normal	5.3	0	0	78	0	154	175	51	0	0	0	0	0	0	0	0	2.1	25.9	70.8	5.7	I1	0.40404	50.6634	0.313158	15.195	4.1655	131	87	50	64	1.28	2.62	1	33.674	65	4	15.674	4	3	1.8	92.6	28.5802	103	100	1.03
normal	5.6	0	0	85	0	202	145	65	0	0	0	0	0	0	0	0	11	87.8	38	8	I0	2.30633	180.698	0.65641	15.81	4.749	190	294	37	94	2.54054	5.13514	1	32.0548	40	5	12.0548	4	5	1.79	82.6	25.7795	97	108	0.898148
normal	5.6	0	0	78	0	147	82	72	0	0	0	0	0	0	0	0	2.5	54	11.5	3	I0	0.481	60.3136	0.746377	11.43	2.265	347	222	59	244	4.13559	5.88136	2	52.0466	70	4	11.0466	4	3	1.755	81.8	26.5582	97	103.5	0.937198
normal	5.3	0	0	89	0	163	161	76	0	0	0	0	0	0	0	0	30.8	236.3	346.3	46.8	I3A	6.76163	427.926	2.77703	15.75	24.5385	147	105	39	87	2.23077	3.76923	1	20.4027	65	4	3.40274	4	3	1.91	124	33.9903	117	115	1.01739
normal	5.5	0	0	82	0	113	93	100	0	0	0	0	0	0	0	0	14.5	84.1	45.2	32.7	I0	2.93287	275.928	2.24516	11.805	5.7555	158	127	49	84	1.71429	3.22449	1	23.726	65	4	4.72603	4	3	1.67	78	27.968	95	101	0.940594
normal	5.3	0	0	89	0	124	132	95	0	0	0	0	0	0	0	0	3.9	22	26	11	I1	0.85618	54.1855	0.517143	13.845	2.2185	159	92	53	88	1.66038	3	1	39.4411	65	4	10.4411	4	3	1.84	86	25.4017	98	110	0.890909
normal	5	0	0	81	0	83	72	52	0	0	0	0	0	0	0	0	1.7	50.2	15.7	1.5	I0	0.33966	34.1537	24.25	8.505	2.283	221	137	47	147	3.12766	4.70213	1	31.9671	65	4	4.96712	4	5	1.94	78	20.7248	88	99	0.888889
normal	5.2	0	0	77	0	126	113	61	0	0	0	0	0	0	0	0	4.7	26.3	30.9	2.1	I1	0.892687	121.526	0.440816	11.85	2.313	120	68	60	68	1.13333	2	1	34.8959	60	4	3.89589	4	1	1.93	77	20.6717	83	98	0.846939
normal	5.2	0	0	92	0	146	119	97	0	0	0	0	0	0	0	0	7.7	43.5	38.6	34.6	I0	1.74739	95.8904	0.662963	14.025	4.1955	156	83	46	93	2.02174	3.3913	1	38.8356	60	4	19.8356	4	2	1.765	86.4	27.7348	96	102	0.941176
normal	5.2	0	0	84	0				0	0	0	0	0	0	0	0	8.1					1.67832	139.415				188	173	58	95	1.63793	3.24138	1	26.8466	50	5	8.84658	4	1	1.85	68	19.8685	73	84	0.869048
normal	5.3	0	0	78	0	173	132	56	0	0	0	0	0	0	0	0	7.2	99.2	90.2	6.9	I0	1.38528	173.703	0.968421	13.98	7.35	140	79	54	70	1.2963	2.59259	1	30	50	5	8	4	3	1.82	75	22.6422	80	97	0.824742
normal	4.7	0	0	82	0	136	86	48	0	0	0	0	0	0	0	0	8.9	145	54	6.8	I2	1.80017	169.363	2.52037	10.62	7.1175	178	106	40	117	2.925	4.45	1	26.5918	60	5	10.5918	4	4	1.72	77	26.0276	90	98	0.918367
normal	5	0	0	83	0	107	92	63	0	0	0	0	0	0	0	0	7.9	67	72	29	I1	1.61739	142.793	2.4625	10.485	6.2385	160	46	94	87	0.925532	1.70213	2	33.4932	40	5	8.49315	4	2	1.72	54.5	18.4221	71	86	0.825581
normal	5.3	0	0	89	0	85	91	87	0	0	0	0	0	0	0	0	8.3	32.1	52	16.2	I1	1.82213	115.318	-5.95	10.59	3.9135	142	167	26	83	3.19231	5.46154	1	23.5918	65	4	3.59178	4	3	1.77	85	27.1314	95	100	0.95
normal	5.4	0	0	83	0	173	158	92	0	0	0	0	0	0	0	0	6.8	48.2	78.6	23.9	I1	1.39219	122.91	0.46	16.305	5.802	192	163	46	113	2.45652	4.17391	1	34.063	65	4	9.06301	4	4	1.735	75	24.9151	91	96	0.947917
normal	5.5	0	0	71	0	66	65	80	0	0	0	0	0	0	0	0	4	5.7	5	5	I0	0.700533	181.612	-0.34	8.37	0.606	163	73	67	81	1.20896	2.43284	2	34.4356	65	4	9.43562	4	1	1.6	56.4	22.0312	76	91	0.835165
normal	5.1	0	0	88	0	115	100	90	0	0	0	0	0	0	0	0	8	48.8	33.6	27.8	I0	1.73653	115.607	1.51111	11.97	3.93	219	96	94	106	1.13	2.3	2	52.7	60	4	33.7	1	3	1.55	50	20.81	71	87	0.82
normal	5.2	0	0	83	0	137	116	86	0	0	0	0	0	0	0	0	5	70.9	20.6	12.4	I0	1.02367	90.3751	1.22037	13.155	3.501	1995	140	62	105	1.69355	32.1774	1	25.8	20	6	0.8	1	4	1.8	63.2	19.5062	78	85	0.917647
normal	5.4	0	0	78	0	154	134	62	0	0	0	0	0	0	0	0	6.3	33.6	34.8	3.7	I1	1.21212	151.99	0.359211	13.68	2.7795	149	199	23	86	3.73913	6.47826	1	30.8164	65	4	4.81644	3	2	1.89	97	27.1549	102	106	0.962264
normal	5.2	0	0	90	0	186	137	120	0	0	0	0	0	0	0	0	9.3	222	144	11	I2	2.0646	124.415	2.21563	16.695	13.6095	169	153	45	93	2.06667	3.75556	1	25.1589	65	4	4.1589	4	1	1.82	117	35.3218	113	124	0.91129
normal	4.7	0	0	79	0	136	90	65	0	0	0	0	0	0	0	0	15.5	173.4	110.8	22.7	I3	3.02043	350.48	2.77018	11.265	11.1015	167	84	78	72	0.923077	2.14103	1	18.5	60	4	3.5	4	2	1.705	73	25.1116	95.5	98	0.97449
normal	5.1	0	0	75	0	103	78	60	0	0	0	0	0	0	0	0	9.8	67.7	40.8	20.7	I0	1.813	295.849	2.06786	9.525	4.635	207	49	100	97	0.97	2.07	1	20.2	90	1	0.2	3	1	1.65	62.2	22.8466	80	99	0.808081
normal	5.4	0	0	94	0	138	59	70	0	0	0	0	0	0	0	0	4.2	174.5	48.1	31.4	I2	0.97384	48.9225	3.87045	10.305	8.4045	179	145	36	114	3.16667	4.97222	1	21.7041	65	4	1.70411	4	1	1.845	69.8	20.5051	83.5	90	0.927778
normal	5.5	0	0	86	0	151	157	60	0	0	0	0	0	0	0	0	11.6	161.2	143.8	6.7	I3	2.46075	182.247	2.30154	14.685	11.682	256	313	42	150	3.57143	6.09524	1	43.663	50	5	13.663	4	1	1.76	78	25.1808	99	97	1.02062
normal	5.6	0	0	85	0	138	114	83	0	0	0	0	0	0	0	0	11.6	89.9	137.1	24.2	I3	2.43213	190.554	1.47736	13.035	9.7665	135	136	42	66	1.57143	3.21429	1	39.6082	65	4	19.6082	4	3	1.815	93	28.2312	102	109	0.93578
normal	5.2	0	0	91	0	193	142	97	0	0	0	0	0	0	0	0	14	113	73	32	I2	3.14253	180.587	0.970588	16.455	7.845	132	158	33	67	2.0303	4	1	28.5425	65	4	0.542466	4	1	1.895	90.8	25.2853	97	95.5	1.01571
normal	5	0	0	72	0	117	86	80	0	0	0	0	0	0	0	0	8	84	25.4	6.9	I0	1.4208	322.581	1.68889	10.86	3.99	134	116	35	76	2.17143	3.82857	1	35.9096	30	6	7.90959	1	5	1.8	100	30.8642	100	101	0.990099
normal	5.4	0	0	75	0	139	78	56	0	0	0	0	0	0	0	0	3.5	80.5	59.4	1.8	I0	0.6475	105.66	1.20312	10.485	5.1945	134	67	38	83	2.18421	3.52632	2	32.5178	65	4	0.517808	1	3	1.67	57.8	20.725	81	88	0.920455
normal	5.4	0	0	79	0	123	112	54	0	0	0	0	0	0	0	0	11.4	64.1	78.2	11	I1	2.22148	257.773	1.19773	11.535	5.943	210	128	63	128	2.03175	3.33333	1	28.8	65	4	0.8	1	3	1.825	70.8	21.2573	82	93.5	0.877005
normal	5.1	0	0	73	0	162	131	52	0	0	0	0	0	0	0	0	3.1	30.8	38	5.2	I1	0.558207	112.421	0.311236	13.41	2.8365	244	229	37	161	4.35135	6.59459	1	36.126	75	3	16.126	4	4	1.84	78	23.0388	90.5	94	0.962766
normal	5.3	0	0	81	0	107	118	120	0	0	0	0	0	0	0	0	14	180	124	127	I2B	2.7972	281.266	6.38462	13.335	15	172	154	42	99	2.35714	4.09524	1	20.8712	60	4	1.87123	4	4	1.72	97	32.788	111	115	0.965217
normal	5.2	0	0	84	0	122	62	62	0	0	0	0	0	0	0	0	4.2	14	12	4	I0	0.87024	72.2892	0.257895	9.57	1.143	221	173	49	137	2.79592	4.5102	1	41.9699	65	4	16.9699	4	4	1.84	65	19.199	82	95	0.863158
normal	5	0	0	73	0	162	131	52	0	0	0	0	0	0	0	0	3.1	30.8	38	5.2	I1	0.558207	112.421	0.311236	13.41	2.8365	166	62	46	108	2.34783	3.6087	1	28.7096	65	4	8.70959	4	2	1.81	88.2	26.9223	93	102	0.911765
normal	5.6	0	0	85	0	126	120	69	0	0	0	0	0	0	0	0	4.7	46.6	35	6.2	I0	0.985433	77.2074	1.02195	12.525	3.2295	181	128	55	100	1.81818	3.29091	1	23.8877	30	6	0.887671	4	3	1.96	90	23.4277	109	93	1.17204
normal	5.1	0	0	80	0	128	116	110	0	0	0	0	0	0	0	0	23.2	87.8	73.9	62.1	I0BA	4.57813	493.617	1.34583	13.56	8.1705	157	74	27	115	4.25926	5.81481	2	24.2603	35	6	4.26027	3	6	1.76	124.7	40.257	128	115	1.11304
normal	5.2	0	0	99	0	208	245	93	0	0	0	0	0	0	0	0	13	96	252	67	I3B	3.1746	130.358	0.761468	21.54	16.425	219	127	76	118	1.55263	2.88158	1	41.5151	60	4	13.5151	4	2	1.83	78	23.2912	92	100	0.92
normal	5	0	0	68	0	220	159	80	0	0	0	0	0	0	0	0	4	70	16	4	I0	0.670933	291.971	0.434211	17.175	3	143	100	45	78	1.73333	3.17778	1	41.9534	30	6	22.9534	4	7	1.83	60.2	17.9761	75	93	0.806452
normal	4.8	0	0	80	0	110	142	81	0	0	0	0	0	0	0	0	7.3	16.8	55.4	13.9	I1	1.44053	155.319	0.316667	13.32	3.5235	159	161	42	85	2.02381	3.78571	1	32.9753	30	6	14.9753	4	4	1.83	70.2	20.9621	81	106	0.764151
normal	3.9	0	0	92	0	168	167	54	0	0	0	0	0	0	0	0	4.6	24.5	40.7	2	I1	1.04389	57.2852	0.261842	15.555	2.6955	182	111	55	105	1.90909	3.30909	1	38.1397	60	4	18.1397	4	3	1.69	92	32.2118	101	105	0.961905
normal	5.2	0	0	82	0	146	94	94	0	0	0	0	0	0	0	0	4.2	69.6	15.5	21.6	I1	0.84952	79.9239	1.02188	12.66	3.4965	172	87	48	107	2.22917	3.58333	1	25.7178	65	4	10.7178	4	2	1.82	90.6	27.3518	101.5	108	0.939815
normal	5.3	0	0	93	0	137	100	93	0	0	0	0	0	0	0	0	12	71.1	49.7	33.2	I0	2.7528	144.448	1.34318	12.795	5.5455	193	46	71	113	1.59155	2.71831	2	42.4329	65	4	16.4329	4	1	1.76	63.2	20.4029	80	89	0.898876
normal	4.8	0	0	89	0	130	111	105	0	0	0	0	0	0	0	0	8.1	64.6	89.2	44.1	I1	1.77822	112.539	1.37805	13.38	7.3965	220	146	47	144	3.06383	4.68085	1	37.7671	65	4	15.7671	4	4	1.715	83	28.2195	100	104	0.961538
normal	2.8	0	0	93	0	222	233	111	0	0	0	0	0	0	0	0	5.4	30.2	62.6	24	I1	1.23876	65.0015	0.192248	21.87	4.524	211	119	53	134	2.5283	3.98113	1	26.1123	60	4	6.11233	4	4	1.83	98	29.2633	105	104	1.00962
normal	5.4	0	0	96	0				0	0	0	0	0	0	0	0	10					2.368	109.409				175	84	43	115	2.67442	4.06977	2	47.5397	65	4	24.5397	4	3	1.72	82	27.7177	123	117	1.05128
normal	5.2	0	0	76	0	179	159	120	0	0	0	0	0	0	0	0	18	145	149	33	I3	3.3744	501.393	1.23301	17.265	12.315	242	101	77	145	1.88312	3.14286	2	39.6027	50	5	7.60274	4	5	1.58	71.5	28.6412	93	111	0.837838
normal	5.4	0	0	88	0	143	138	47	0	0	0	0	0	0	0	0	26	108	95	6.2	I2A	5.64373	375.723	1.49091	13.23	8.091	266	194	44	183	4.15909	6.04545	1	44.5753	45	5	20.5753	4	4	1.75	79.5	25.9592	95	102	0.931373
normal	5.6	0	0	81	0	180	165	104	0	0	0	0	0	0	0	0	6.8	102	144	66.5	I3B	1.35864	136.615	0.961616	17.16	11.637	226	207	83	102	1.22892	2.72289	2	45.6849	40	5	20.6849	4	6	1.56	64.5	26.5039	95	110	0.863636
normal	5	0	0	88	0	137	112	103	0	0	0	0	0	0	0	0	5.9	46.4	36.9	50.3	I0B	1.28069	85.2601	0.826531	13.56	4.65	159	54	53	95	1.79245	3	2	30.6	65	4	2.6	4	1	1.78	81	25.565	95	105	0.904762
normal	5	0	0	82	0	171	168	111	0	0	0	0	0	0	0	0	8.7	91.7	108	62	I3B	1.75972	165.557	0.932584	17.25	9.6015	210	148	38	142	3.73684	5.52632	1	42.8548	65	3	23.8548	4	4	1.75	72	23.5102	93	99	0.939394
normal	5.1	0	0	87	0	128	96	80	0	0	0	0	0	0	0	0	4	64	23	4	I0	0.8584	60.2183	1.46341	11.865	3.135	197	62	74	111	1.5	2.66216	1	50.3507	65	4	15.3507	3	2	1.7	61	21.1073	80	83	0.963855
normal	5.1	0	0	85	0	120	85	90	0	0	0	0	0	0	0	0	6.8	59.1	30	21.2	I0	1.42573	111.704	1.49429	11.4	3.861	161	70	44	103	2.34091	3.65909	1	24.4082	60	5	0.408219	3	2	1.7	85	29.4118	93	100	0.91
normal	5.4	0	0	86	0	169	145	63	0	0	0	0	0	0	0	0	10.5	63	82.5	10.3	I1	2.2274	164.965	0.63253	14.775	6.069	162	136	41	94	2.29268	3.95122	2	40.2329	65	4	20.2329	3	5	1.77	115	36.7072	116	128	0.90625
normal	5.2	0	0	83	0	190	94	99	0	0	0	0	0	0	0	0	0.9	60.5	11.5	7	I0	0.18426	16.2675	0.557009	14.145	2.556	276	90	44	214	4.86364	6.27273	1	26.5233	60	4	2.52329	4	2	1.79	78.4	24.4686	86	92	0.934783
normal	5.4	0	0	84	0	133	125	102	0	0	0	0	0	0	0	0	9.7	92.4	100.7	74.9	I3B	2.00984	166.954	1.68776	13.935	9.696	220	90	73	129	1.76712	3.0137	2	30.5178	55	4	9.51781	4	3	1.655	70.6	25.7756	96	100	0.96
normal	5.3	0	0	86	0	191	169	30	0	0	0	0	0	0	0	0	6.2	79	162	7.2	I3	1.31523	97.4077	0.693333	15.525	9.969	168	126	39	104	2.66667	4.30769	1	23.9068	40	6	4.90685	4	2	1.795	73	22.6566	87	92	0.945652
normal	5.2	0	0	76	0	149	145	116	0	0	0	0	0	0	0	0	5.2	72.5	70.5	43.5	I0	0.974827	144.847	0.921918	15.615	6.7305	201	170	68	99	1.45588	2.95588	2	21.4986	45	5	5.49863	4	4	1.51	49	21.4903	77	92	0.836957
normal	5.1	0	0	82	0	135	83	91	0	0	0	0	0	0	0	0	6.9	143	55.6	57.1	I2B	1.39564	131.304	2.56792	11.745	8.6085	224	171	46	144	3.13043	4.86957	1	37.137	60	4	2.13699	4	1	1.66	67.8	24.6044	88	96	0.916667
normal	5	0	0	88	0	87	73	84	0	0	0	0	0	0	0	0	18.3	78	25.5	11.7	I0	3.97232	264.451	-59.7	9.735	4.113	215	150	53	132	2.49057	4.0566	2	28.7973	60	4	8.79726	4	5	1.55	63	26.2227	76	100	0.76
normal	5.1	0	0	94	0	147	165	111	0	0	0	0	0	0	0	0	12	113	131	107	I3B	2.7824	139.779	1.90566	16.575	12.675	236	107	64	151	2.35938	3.6875	1	39.6575	65	4	22.6575	1	4	1.76	90	29.0548	102	111	0.918919
normal	5.6	0	0	96	0	183	131	63	0	0	0	0	0	0	0	0	3.5	52.4	37.8	6.3	I0	0.8288	38.2932	0.562069	14.715	3.5145	192	151	51	111	2.17647	3.76471	1	47.2	60	4	4.2	4	2	1.68	65.5	23.2072	98	97	1.01031
normal	5.3	0	0	80	0	132	130	64	0	0	0	0	0	0	0	0	5.1	53.2	102.2	7.2	I3	1.0064	108.511	0.925	12.93	6.4875	168	77	52	101	1.94231	3.23077	1	46.4603	50	4	25.4603	4	4	1.82	80	24.1517	99.5	96	1.03646
normal	4.8	0	0	84	0				0	0	0	0	0	0	0	0	6.5					1.3468	111.876				162	70	58	90	1.55172	2.7931	2	38.9342	70	3	17.9342	3	4	1.55	59	24.5578	91	99	0.919192
normal	3.3	0	0	86	0	140	138	43	0	0	0	0	0	0	0	0	13.5	196	177	19.2	I3	2.8638	212.097	3.37963	12.99	14.6235	188	161	41	115	2.80488	4.58537	1	34.7699	60	4	14.7699	4	7	1.83	110.6	33.0258	115	115	1
normal	5	0	0	74	0	99	72	70	0	0	0	0	0	0	0	0	5.3	47.1	19.2	19.2	I0	0.967427	174.629	1.672	9.42	2.9325	145	103	39	80	2.05128	3.71795	2	20.9425	40	5	0.942466	3	5	1.59	43.6	17.2462	62.5	76	0.822368
normal	4.5	0	0	82	0	94	93	80	0	0	0	0	0	0	0	0	10	108	90	20	I2	2.02267	190.295	8.16667	10.635	8.04	164	92	49	97	1.97959	3.34694	1	19.8795	50	5	0.879452	4	3	1.72	78.7	26.6022	86	84	1.02381
normal	5.4	0	0	84	0	169	110	127	0	0	0	0	0	0	0	0	17.1	119	48.1	55.8	I1B	3.54312	294.32	1.19882	15.09	7.665	199	313	43	93	2.16279	4.62791	2	29.7973	65	4	8.79726	4	4	1.66	86	31.2092	110	120	0.916667
normal	5	0	0	89	0	178	179	112	0	0	0	0	0	0	0	0	82	6.3	101	74	I3BA	18.0017	1139.28	-0.850562	18.09	8.184	174	131	49	99	2.02041	3.55102	1	32.1068	60	4	3.10685	4	2	1.72	77	26.0276	93.5	101.5	0.921182
normal	5.4	0	0	78	0	128	85	63	0	0	0	0	0	0	0	0	3.5	27.7	15.7	10.7	I0	0.6734	84.4391	0.484	10.725	1.911	217	132	45	146	3.24	4.82	1	45	60	4	10	1	3	1.87	122.6	35.0596	128	119	1.07563
normal	5.4	0	0	88	0	122	99	79	0	0	0	0	0	0	0	0	5.4	72.7	67.7	6.7	I0	1.17216	78.0347	1.97941	11.805	5.5095	148	59	44	92	2.09091	3.36364	1	63.4904	60	4	43.4904	4	3	1.71	96.5	33.0016	109	118	0.923729
normal	4.7	0	0	90	0	153	118	85	0	0	0	0	0	0	0	0	12	208	195	138	I2B	2.664	160.535	3.11111	13.8	19.335	184	184	51	96	1.88235	3.60784	1	26.6575	65	4	4.65753	4	3	1.7	81	28.0277	99	105	0.942857
normal	5.1	0	0	91	0	156	108	102	0	0	0	0	0	0	0	0	9.2	104.4	86.6	36.7	I2	2.06509	118.671	1.46462	13.965	8.268	211	269	28	119	4.25	7.53571	1	15.7863	50	5	1.7863	4	4	1.72	102.5	34.6471	111	120	0.925
normal	5.6	0	0	81	0	97	139	124	0	0	0	0	0	0	0	0	10.9	47.4	106	82.4	I3B	2.17782	218.985	2.28125	14.1	8.8275	168	319	40	64	1.6	4.2	1	32.7452	65	4	10.7452	4	3	1.77	97	30.9617	109	114	0.95614
normal	5.1	0	0	82	0	105	129	75	0	0	0	0	0	0	0	0	16	45.1	63.3	46.9	I1	3.23627	304.472	1.26522	12.435	5.8485	182	155	41	110	2.68293	4.43902	2	36.9973	40	6	4.99726	4	1	1.58	78.2	31.3251	96	111	0.864865
normal	4.8	0	0	95	0	106	88	78	0	0	0	0	0	0	0	0	14	113	81	60	I2B	3.28067	157.969	9	10.905	9.045	228	132	56	146	2.60714	4.07143	1	29.9753	65	4	1.97534	3	4	1.76	73	23.5666	98	95	1.03158
normal	5.4	0	0	96	0	146	124	73	0	0	0	0	0	0	0	0	7.2	97.7	38.7	7.1	I0	1.70496	78.7746	1.81	13.59	4.9935	203	84	88	98	1.11364	2.30682	1	39.0192	35	5	18.0192	4	4	1.85	80	23.3747	94	103	0.912621
normal	5.4	0	0	85	0	127	86	89	0	0	0	0	0	0	0	0	11	90	28	19	I0	2.30633	180.698	1.88095	11.625	4.695	235	274	49	131	2.67347	4.79592	1	21.5452	55	4	2.54521	3	7	1.805	94.6	29.036	127	135	0.940741
normal	5	0	0	81	0	172	150	110	0	0	0	0	0	0	0	0	11.5	73.2	62.7	34.3	I0	2.2977	231.04	0.678022	16.425	6.219	135	103	27	87	3.22222	5	1	29.8055	30	6	0.805479	1	2	1.745	90.7	29.7863	103	100	1.03
normal	5.2	0	0	85	0	127	112	85	0	0	0	0	0	0	0	0	4.4	84.3	95.3	14	I1	0.922533	72.2793	1.90238	12.675	7.3035	167	74	53	99	1.87	3.2	2	49.9	60	4	14.9	4	3	1.68	59	20.9	81	106.5	0.76
normal	5.3	0	0	89	0	46	127	107	0	0	0	0	0	0	0	0	7.2	65.7	44.7	24.7	I0	1.58064	100.035	-1.36047	11.64	4.8315	228	279	45	127	2.82222	5.06667	1	35.011	50	5	12.011	4	3	1.78	88	27.7743	100	100	1
normal	4.5	0	0	89	0	129	116	55	0	0	0	0	0	0	0	0	9	129	152	6	I3	1.9758	125.043	3	12.075	11.025	176	274	31	90	2.90323	5.67742	1	28.0548	55	4	8.05479	4	3	1.84	99.7	29.4483	107	116	0.922414
normal	5.1	0	0	94	0	181	186	105	0	0	0	0	0	0	0	0	3.06	26	47.5	17	I1	0.709512	35.6436	0.263678	18.36	3.4734	241	105	55	165	3	4.38	1	43.5	60	4	2.5	4	2	1.58	63.9	25.5969	94	90	1.04444
normal	4.3	0	0	85	0	197	118	87	0	0	0	0	0	0	0	0	6.8	165	52.9	23.9	I2	1.42573	111.704	1.4125	15.105	8.1495	220	166	55	132	2.4	4	1	41.4247	50	5	1.42466	4	1	1.83	91	27.1731	97	99	0.979798
normal	4.7	0	0	88	0	130	121	104	0	0	0	0	0	0	0	0	8.6	26.5	31.8	35.1	I1	1.86677	124.277	0.42619	13.785	3.408	156	195	29	90	3.10345	5.37931	1	25.589	30	5	6.58904	1	1	1.74	64.7	21.3701	76.5	94	0.81383
normal	5.1	0	0	85	0	82	78	72	0	0	0	0	0	0	0	0	5.9	68.6	19.2	7.7	I0	1.23703	96.9199	-20.9	9.405	3.2415	123	54	65	47	0.723077	1.89231	1	23.5123	65	4	5.51233	4	1	1.75	75.3	24.5878	82	98	0.836735
normal	5	0	0	74	0	163	136	71	0	0	0	0	0	0	0	0	15	81	66	29	I0	2.738	494.234	0.741573	14.25	6.495	184	156	46	107	2.32609	4	1	22.2986	50	5	6.29863	4	1	1.76	71	22.921	89	96	0.927083
normal	5.6	0	0	98	0	113	74	78	0	0	0	0	0	0	0	0	8.9	71.5	36.9	4.6	I0	2.15143	91.7999	4.17333	10.53	4.077	224	234	40	137	3.425	5.6	1	23.1863	65	4	1.6863	4	2	2	133	33.25	112	118	0.949153
normal	5.1	0	0	82	0	163	166	96	0	0	0	0	0	0	0	0	14.6	132.1	142.9	38.3	I3	2.95309	277.831	1.45062	16.47	11.7615	205	187	75	93	1.24	2.73333	2	23.7	60	4	0	4	2	1.67	61	21.8724	89.5	87	1.02874
normal	5.2	0	0	90	0	149	140	85	0	0	0	0	0	0	0	0	8.3	35.9	40.6	20.1	I1	1.8426	111.037	0.467797	14.67	3.6315	194	88	65	111	1.70769	2.98462	1	24.7863	60	4	5.7863	4	2	1.778	73.2	23.1551	92	99	0.929293
normal	5.4	0	0	85	0	187	174	114	0	0	0	0	0	0	0	0	16	80	106	57	I3B	3.35467	262.834	0.627451	18.135	9.12	187	244	42	96	2.28571	4.45238	1	38.7425	40	5	18.7425	4	3	1.7	80.5	27.8547	99	100	0.99
normal	5.4	0	0	86	0	121	89	64	0	0	0	0	0	0	0	0	6.2	23.3	15.7	5	I0	1.31523	97.4077	0.488571	10.845	1.6485	144	109	53	69	1.30189	2.71698	1	27.063	60	4	6.06301	4	2	1.88	79.1	22.38	97	98	0.989796
normal	5.4	0	0	86	0	245	153	59	0	0	0	0	0	0	0	0	5	52.6	46.6	4.1	I0	1.06067	78.5546	0.299371	17.295	3.873	241	962	39	110	2.82051	6.17949	1	51.1233	65	4	17.1233	4	1	1.685	75	26.4157	98	104	0.942308
normal	5.1	0	0	79	0	137	118	79	0	0	0	0	0	0	0	0	4.5	56.9	70.9	25.8	I1	0.8769	101.752	0.903448	12.975	5.739	181	95	56	106	1.89286	3.23214	1	27.1753	65	4	1.17534	4	1	1.75	72	23.5102	83	98	0.846939
normal	5.5	0	0	95	0	176	131	75	0	0	0	0	0	0	0	0	5.2	76	55	6.8	I0	1.21853	58.6742	0.874074	14.85	5.037	144	199	40	64	1.6	3.6	1	24.0247	60	4	4.02466	4	4	1.67	74	26.5338	87	98	0.887755
normal	5.5	0	0	87	0	166	131	75	0	0	0	0	0	0	0	0	9.9	53.1	35.4	8.3	I0	2.12454	149.04	0.546835	14.43	3.5835	174	67	54	107	1.98148	3.22222	2	24.9945	75	3	9.99452	4	2	1.68	69	24.4473	86	100	0.86
normal	5.4	0	0	99	0	126	147	135	0	0	0	0	0	0	0	0	8.2	36	71.9	59.7	I1B	2.00244	82.2261	1.02963	15.93	6.2295	177	198	14	123	8.78571	12.6429	1	28.926	70	3	3.92603	4	1	1.72	77.3	26.129	89	98	0.908163
normal	5.2	0	0	96	0	88	68	71	0	0	0	0	0	0	0	0	34.7	93.7	26.1	11.3	I0A	8.21696	379.65	-7.375	9.27	4.845	186	94	50	117	2.34	3.72	1	24.4575	25	6	0.457534	4	2	1.75	96	31.3469	101	99	1.0202
normal	5.1	0	0	92	0	177	157	81	0	0	0	0	0	0	0	0	7.2	31.5	58.7	12.1	I1	1.63392	89.6638	0.285882	16.185	4.0575	160	121	41	95	2.31707	3.90244	1	33.1041	60	4	14.1041	4	5	1.9	86	23.8227	94	103	0.912621
normal	4.7	0	0	84	0	138	157	120	0	0	0	0	0	0	0	0	35	207	280	153	I3BA	7.252	602.41	3.18519	16.065	23.925	256	148	62	164	2.64516	4.12903	2	19.2658	65	4	0.265753	4	3	1.71	66	22.571	81	96.5	0.839378
normal	5.1	0	0	89	0	174	114	103	0	0	0	0	0	0	0	0	7.7	87.1	29.2	22.5	I0	1.69041	106.982	0.934118	14.775	4.7175	162	77	44	103	2.34091	3.68182	1	24.0712	30	7	3.07123	4	1	1.8	81.8	25.2469	96	95	1.01053
normal	5.2	0	0	86	0	162	135	87	0	0	0	0	0	0	0	0	15.2	37.6	82.8	27.4	I1	3.22443	238.806	0.294737	14.835	5.904	182	126	41	116	2.82927	4.43902	1	20.274	30	6	0.273973	4	5	1.76	76	24.5351	93	105	0.885714
normal	5.5	0	0	87	0	180	133	68	0	0	0	0	0	0	0	0	12	177	93	8.8	I2	2.5752	180.655	1.77419	14.73	9.939	282	145	49	204	4.16327	5.7551	1	36.0219	60	4	15.0219	4	8	1.75	79	25.7959	97	106	0.915094
normal	5.2	0	0	90	0	140	125	96	0	0	0	0	0	0	0	0	13.8	82.6	64	121.9	I0B	3.0636	184.615	1.376	14.055	9.222	172	201	60	72	1.2	2.86667	2	25.4164	65	4	9.41644	4	3	1.85	106	30.9715	108	115	0.93913
normal	5.6	0	0	91	0	146	109	63	0	0	0	0	0	0	0	0	7.1	32.2	37	9.4	I1	1.59371	91.5834	0.456364	12.54	3.0195	221	44	79	133	1.68354	2.79747	2	52.0575	65	4	20.0575	4	5	1.555	64.6	26.716	103	91.1	1.13063
normal	4.7	0	0	77	0				0	0	0	0	0	0	0	0	6.3					1.19658	162.896				182	131	75	80	1.06667	2.42667	2	51.7315	65	4	35.7315	4	5	1.68	65	23.03	95	102	0.931373
normal	5.5	0	0	95	0	172	192	95	0	0	0	0	0	0	0	0	12.3	91.7	243	55.2	I3B	2.8823	138.787	1.03117	18.075	15.5265	339	109	74	243	3.28378	4.58108	2	51.1644	25	6	26.1644	4	5	1.63	80	30.1103	100	107	0.934579
normal	5.5	0	0	82	0	99	106	63	0	0	0	0	0	0	0	0	4.9	34.4	23.6	3.9	I0	0.991107	93.2445	1.73529	10.86	2.2845	221	175	52	134	2.57692	4.25	1	40.263	40	5	17.263	4	4	1.9	77.6	21.4958	88	89	0.988764
normal	5.3	0	0	85	0	104	98	107	0	0	0	0	0	0	0	0	33.4	117	67.1	72.7	I2BA	7.00287	548.665	4.4	12.015	9.2115	216	297	52	105	2.01923	4.15385	2	18.937	65	4	2.93699	4	4	1.71	93.4	31.9415	99	121	0.818182
normal	5.2	0	0	89	0	124	120	104	0	0	0	0	0	0	0	0	8.7	151	110	83.3	I3B	1.90994	120.875	4.06571	13.575	12.1095	245	249	45	150	3.33333	5.44444	1	23.2466	65	4	6.24658	4	2	1.75	85.2	27.8204	102	96	1.0625
normal	4.8	0	0	89	0	102	102	86	0	0	0	0	0	0	0	0	12	20	43	4.2	I1	2.6344	166.725	0.615385	11.565	2.841	110	66	50	120	2.4	2.2	1	20.0822	65	4	3.08219	4	3	1.895	86	23.9486	85.5	94.5	0.904762
normal	5	0	0	81	0	156	102	84	0	0	0	0	0	0	0	0	10	116	59	27	I2	1.998	200.904	1.41333	13.005	7.095	240	177	44	161	3.65909	5.45455	2	22.3452	50	4	0	4	3	1.78	80	25.2493	95.5	110	0.868182
normal	4.9	0	0	84	0	114	116	106	0	0	0	0	0	0	0	0	4.5	51	112	57	I3B	0.9324	77.4527	1.55	13.08	8.3475	202	212	43	117	2.72093	4.69767	1	41.9534	70	3	2.95342	1	4	1.6	85.6	33.4375	112	112	1
normal	5.4	0	0	87	0	149	105	64	0	0	0	0	0	0	0	0	16.8	221.6	129.1	28.3	I3	3.60528	252.917	3.30323	12.42	13.5585	160	112	65	73	1.12308	2.46154	2	29.4575	65	4	2.45753	3	1	1.7	83	28.7197	103	108	0.953704
normal	5.2	0	0	77	0	83	100	76	0	0	0	0	0	0	0	0	1.8	19	12.2	11.5	I0	0.34188	46.5417	2.86667	10.425	1.491	186	62	100	74	0.74	1.86	2	36.0247	65	4	5.02466	4	1	1.62	54.2	20.6523	74	97	0.762887
normal	5.3	0	0	96	0	172	127	79	0	0	0	0	0	0	0	0	6.3	67.9	70	4.5	I1	1.49184	68.9278	0.810526	14.685	5.4165	280	208	53	185	3.49057	5.28302	1	32.4329	60	4	8.43288	4	5	1.83	102	30.4578	109	119	0.915966
normal	5.2	0	0	89	0	122	110	114	0	0	0	0	0	0	0	0	12.1	48.9	50.5	64.1	I1B	2.65635	168.114	1.11515	13.365	5.844	242	74	75	152	2.02667	3.22667	2	48.9	60	4	15.9	1	2	1.69	67.2	23.5286	96	105	0.914286
normal	5.4	0	0	92	0	160	144	107	0	0	0	0	0	0	0	0	9	47.8	37.2	34.8	I0	2.0424	112.08	0.570588	15.87	4.287	213	43	98	106	1.08163	2.17347	2	41.8658	40	6	13.8658	1	5	1.55	67.4	28.0541	89	93	0.956989
normal	5.4	0	0	84	0	83	103	72	0	0	0	0	0	0	0	0	4.6	102	35.9	7.5	I2	0.95312	79.1738	-97.4	10.545	4.9695	149	82	42	91	2.16667	3.54762	1	26.2959	50	4	3.29589	4	3	1.8	98.6	30.4321	101.3	109.2	0.927656
normal	5.2	0	0	97	0	166	103	113	0	0	0	0	0	0	0	0	6.3	68.7	28.2	15.3	I0	1.50738	66.8967	0.904348	14.46	3.8835	182	170	38	110	2.89474	4.78947	1	26.8767	65	4	5.87671	4	4	1.83	80.1	23.9183	90	112	0.803571
normal	5.4	0	0	90	0	187	183	108	0	0	0	0	0	0	0	0	9.3	62.3	246.5	53.8	I3B	2.0646	124.415	0.546392	18.435	14.715	282	419	41	157	3.82927	6.87805	2	53.6767	55	4	5.67671	4	6	1.71	94	32.1466	107	122	0.877049
normal	5.4	0	0	89	0	112	108	98	0	0	0	0	0	0	0	0	7.2	80.7	91.5	61.9	I1B	1.58064	100.035	3.19565	12.495	8.5035	209	94	48	142	2.95833	4.35417	2	28.926	50	5	2.92603	4	3	1.59	75.4	29.8248	90	112	0.803571
normal	4.5	0	0	92	0	180	126	77	0	0	0	0	0	0	0	0	6.9	131	143	39	I3	1.56584	85.9278	1.41023	14.76	11.6385	199	408	34	83	2.44118	5.85294	1	30.3096	55	5	11.3096	4	4	1.835	90.6	26.9064	101	107	0.943925
normal	5.2	0	0	77	0	160	109	64	0	0	0	0	0	0	0	0	4.5	83.2	45.2	6.3	I0	0.8547	116.354	0.948193	12.78	4.7865	117	94	49	49	1	2.38776	1	29.3	60	4	3.3	4	2	1.72	70.1	23.6952	81	77	1.05195
normal	5.5	0	0	93	0	143	123	78	0	0	0	0	0	0	0	0	27.1	80	74.1	23.6	10A	6.21674	326.211	1.058	13.56	6.849	209	142	49	132	2.69388	4.26531	1	38.526	65	4	0.526027	4	2	1.875	92	26.1689	92	103	0.893204
normal	4.9	0	0	80	0	101	90	79	0	0	0	0	0	0	0	0	4	23	20	9.2	I0	0.789333	85.1064	0.904762	10.65	1.926	128	107	33	74	2.24242	3.87879	1	24.5288	65	4	4.52877	4	3	1.89	86	24.0755	89	100	0.89
normal	5.1	0	0	95	0	140	111	96	0	0	0	0	0	0	0	0	10.5	128.3	75.1	28.8	I2	2.4605	118.477	2.61778	13.5	8.25	117	93	38	60	1.57895	3.07895	2	39.0329	40	6	0.532877	4	3	1.59	55.6	21.9928	80	95	0.842105
normal	5	0	0	88	0				0	0	0	0	0	0	0	0	6					1.3024	86.7052				177	265	76	48	0.631579	2.32895	2	59.9644	65	4	34.9644	4	6	1.64	51	18.9619	78	95	0.821053
normal	5.5	0	0	82	0	189	176	43	0	0	0	0	0	0	0	0	8.5	129.1	209	12.7	I3	1.71927	161.751	1.1271	16.11	13.7865	267	141	57	182	3.19298	4.68421	2	47.9397	40	5	17.9397	4	3	1.75	68.5	22.3673	92	105	0.87619
normal	5.1	0	0	81	0	136	107	86	0	0	0	0	0	0	0	0	11.5	108.5	51	21.7	I2	2.2977	231.04	1.76364	12.69	6.3735	199	129	32	141	4.40625	6.21875	1	20.1781	30	6	0.178082	4	3	1.88	80	22.6347	86	95	0.905263
normal	5.4	0	0	79	0	180	148	78	0	0	0	0	0	0	0	0	13.8	14.8	144.7	12.6	I3	2.68916	312.041	0.00990099	15.585	7.5405	183	61	64	107	1.67188	2.85938	1	56.1151	65	2	36.1151	1	3	1.75	65.4	21.3551	94	98	0.959184
normal	5.5	0	0	94	0	171	145	96	0	0	0	0	0	0	0	0	7.3	50.5	49.9	14.4	I0	1.69263	85.032	0.561039	15.945	4.302	156	119	48	84	1.75	3.25	1	35.3726	65	4	19.3726	4	6	1.76	89	28.7319	108	108	1
normal	5.4	0	0	81	0	130	76	77	0	0	0	0	0	0	0	0	5.9	166.4	55.3	11	I2	1.17882	118.533	3.27551	10.845	7.899	147	211	44	61	1.38636	3.34091	1	24.8164	40	5	6.81644	4	3	1.84	87.6	25.8743	94	107	0.878505
normal	5.6	0	0	92	0	173	183	88	0	0	0	0	0	0	0	0	12.4	75.5	102	32.9	I3	2.81397	154.421	0.779012	17.445	8.028	188	130	83	79	0.951807	2.26506	1	47.663	65	4	15.663	4	1	1.78	94	29.668	107	112	0.955357
normal	5.3	0	0	83	0	184	101	54	0	0	0	0	0	0	0	0	4.1	73.2	168.2	23.5	I3	0.839407	74.1075	0.684158	12.93	10.5315	294	123	75	194	2.58667	3.92	1	77.0274	60	4	52.0274	4	1	1.46	46.2	21.6739	73	87	0.83908
normal	5.5	0	0	93	0	143	172	80	0	0	0	0	0	0	0	0	7	75	141.2	33	I3	1.6058	84.2612	1.36	15.825	9.699	170	88	89	63	0.707865	1.91011	2	53.3	60	4	15.3	4	3	1.67	61.75	22.1413	79	94	0.840426
normal	5.2	0	0	85	0	166	135	75	0	0	0	0	0	0	0	0	14	101	71	12	I2	2.93533	229.979	1.07407	14.58	6.795	169	164	34	102	3	4.97059	1	30.9973	65	4	10.9973	4	3	1.78	90	28.4055	110	107	1.02804
normal	5	0	0	84	0	104	87	67	0	0	0	0	0	0	0	0	6.9	76	68	13	I0	1.42968	118.761	3.455	10.305	5.8335	241	112	60	159	2.65	4.01667	1	39.6822	70	3	19.6822	4	2	1.79	80.8	25.2177	102	100	1.02
normal	5	0	0	87	0	85	60	48	0	0	0	0	0	0	0	0	7.6	42.9	17.3	2.5	I0	1.63096	114.415	-17.65	7.995	2.2545	161	80	49	96	1.95918	3.28571	2	29.3425	30	5	7.34247	3	3	1.73	76	25.3934	87	99	0.878788
normal	4.9	0	0	81	0	97	156	98	0	0	0	0	0	0	0	0	6	48	64	28	I1	1.1988	120.542	2.625	14.085	5.25	245	248	40	155	3.875	6.125	1	37.6082	50	5	16.6082	4	3	1.875	78	22.1867	98	99	0.989899
normal	5	0	0	96	0	199	265	70	0	0	0	0	0	0	0	0	4.5	32.7	101.2	12.1	I3	1.0656	49.2341	0.273786	21.435	5.9655	201	168	55	112	2.03636	3.65455	2	47.1123	45	5	20.1123	4	6	1.65	70.7	25.9688	82	105	0.780952
normal	5	0	0	80	0	116	76	54	0	0	0	0	0	0	0	0	7.7	91	96.4	15.1	I1	1.51947	163.83	2.31389	9.72	7.6365	121	75	54	52	0.962963	2.24074	2	26.8027	40	6	4.80274	4	2	1.53	46.2	19.736	73	80	0.9125
normal	5.5	0	0	84	0	167	156	121	0	0	0	0	0	0	0	0	6.7	70.7	104.1	52.3	I3	1.38824	115.318	0.771084	16.92	8.475	165	113	44	98	2.22727	3.75	1	29.0959	65	4	3.09589	4	2	1.815	74	22.4636	85	95	0.894737
normal	5.4	0	0	89	0	152	117	89	0	0	0	0	0	0	0	0	12	111	72	56	I2B	2.6344	166.725	1.57143	13.83	8.43	210	146	43	138	3.2093	4.88372	1	26.9836	50	5	2.98356	4	2	1.75	80	26.1224	90	104	0.865385
normal	5.2	0	0	76	0	139	132	92	0	0	0	0	0	0	0	0	5.8	44.4	52.1	28.4	I1	1.08731	161.56	0.612698	14.01	4.6155	183	108	46	115	2.5	3.97826	2	48.5562	40	5	11.5562	4	2	1.65	78	28.6501	92	104	0.884615
normal	5	0	0	82	0	169	182	91	0	0	0	0	0	0	0	0	18	69.5	116	64.6	I3B	3.6408	342.531	0.591954	17.22	9.513	266	223	36	185	5.13889	7.38889	1	42.5781	60	4	9.57808	4	1	1.82	100	30.1896	112	105	1.06667
normal	5.1	0	0	86	0	106	82	86	0	0	0	0	0	0	0	0	6.4	144	68	12	I2	1.35765	100.55	6.88	10.74	7.836	212	105	51	140	2.7451	4.15686	1	25.0329	65	4	6.03288	4	2	1.87	89.5	25.5941	94	111	0.846847
normal	5.2	0	0	80	0	130	73	73	0	0	0	0	0	0	0	0	6.1	134	24.5	17.8	I1	1.20373	129.787	2.558	10.575	5.748	256	179	50	170	3.4	5.12	2	44.6027	60	4	3.60274	4	4	1.5	78	34.6667	103	110	0.936364
normal	5.2	0	0	92	0	111	83	106	0	0	0	0	0	0	0	0	9.2	111	44	30	I2	2.08779	114.57	5.35789	11.625	6.348	141	100	43	78	1.81395	3.27907	1	55.1178	70	3	23.1178	2	4	1.73	82.8	27.6655	93	103	0.902913
normal	3.4	0	0	77	0	105	85	88	0	0	0	0	0	0	0	0	5.3	36	31	9.5	I0	1.00665	137.039	1.09643	10.77	2.8395	183	75	49	119	2.42857	3.73469	1	50.526	55	5	31.526	4	4	1.72	78.5	26.5346	96	103	0.932039
normal	5	0	0	91	0	132	101	80	0	0	0	0	0	0	0	0	10.1	71.1	39.6	19.6	I0	2.26711	130.281	1.4878	12.27	4.6545	246	125	59	162	2.74576	4.16949	2	27.8164	65	4	6.81644	4	4	1.535	87.8	37.263	107	112	0.955357
normal	5.4	0	0	90	0	124	106	109	0	0	0	0	0	0	0	0	9.8	56.2	34	29.2	I0	2.1756	131.104	1.36471	13.11	4.239	159	75	47	97	2.06383	3.38298	1	39.2795	65	4	15.2795	3	1	1.77	90	28.7274	103	103	1
normal	5.4	0	0	91	0	148	96	67	0	0	0	0	0	0	0	0	9.7	112.9	114.2	17	I3	2.17733	125.121	1.81053	12.135	9.1815	205	135	50	128	2.56	4.1	1	32.4274	58	5	13.4274	4	4	1.74	71	23.4509	93	98	0.94898
normal	5	0	0	74	0	176	145	129	0	0	0	0	0	0	0	0	4	110	101	81	I2B	0.730133	131.796	1.03922	16.785	10.335	195	126	53	117	2.20755	3.67925	1	29.2932	65	4	4.29315	4	2	1.725	84	28.2294	100	105	0.952381
normal	5.3	0	0	95	0	126	198	99	0	0	0	0	0	0	0	0	4	15.3	69.2	10.1	I1	0.937333	45.134	0.364516	17.085	3.936	216	120	61	131	2.14754	3.54098	1	40.0384	70	3	13.0384	4	1	1.8	86.2	26.6049	92	108	0.851852
normal	5.2	0	0	91	0	169	72	52	0	0	0	0	0	0	0	0	4	49	74	4	I1	0.897867	51.5963	0.576923	11.235	4.98	158	56	47	100	2.12766	3.3617	1	34.8384	60	5	17.8384	2	2	1.8	78	24.0741	94	99	0.949495
normal	5.2	0	0	86	0	112	103	92	0	0	0	0	0	0	0	0	22	66	89	54	I1BA	4.66693	345.64	1.69231	12.045	7.935	177	163	48	96	2	3.6875	2	21.0548	70	2	1.05479	3	3	1.67	89.8	32.1991	108	113	0.955752
normal	5.2	0	0	81	0	142	97	74	0	0	0	0	0	0	0	0	7.3	90.6	29.4	7.1	I0	1.45854	146.66	1.36557	12.06	4.3635	260	244	42	169	4.02381	6.19048	1	27.1123	40	5	6.11233	4	2	1.88	101.8	28.8026	106	110	0.963636
normal	5.4	0	0	83	0	138	121	72	0	0	0	0	0	0	0	0	7.6	66.5	52.7	23.3	I0	1.55597	137.37	1.07091	12.99	5.1795	156	28	55	95	1.72727	2.83636	1	41.4027	30	6	10.4027		1	1.69	69.8	24.4389	83	93	0.892473
normal	5.4	0	0	84	0	229	195	68	0	0	0	0	0	0	0	0	4	52	82	6.9	I1	0.8288	68.8468	0.331034	18.945	5.517	210	141	43	139	3.23256	4.88372	1	37.8219	50	5	16.8219	4	6	1.775	83.8	26.5979	95	106	0.896226
normal	4.9	0	0	87	0	127	66	73	0	0	0	0	0	0	0	0	9.3	109.8	48.6	34.7	I2	1.99578	140.008	2.5125	10.275	6.6615	180	84	54	109	2.01852	3.33333	2	45.0274	90	1	25.0274	1	1	1.58	50	20.0288	70	92	0.76087
normal	5.1	0	0	81	0	135	46	74	0	0	0	0	0	0	0	0	7.5	158	32	33.7	I2	1.4985	150.678	2.78704	9.555	7.3035	200	77	94	91	0.968085	2.12766	2	34.2301	60	4	9.23014	4	1	1.75	65.9	21.5184	81	97	0.835052
normal	5.4	0	0	86	0	128	56	114	0	0	0	0	0	0	0	0	5.8	71.2	13.4	37.4	I0	1.23037	91.1233	1.55714	11.07	3.948	187	57	87	89	1.02299	2.14943	2	34.6	65	4	12.6	4	2	1.7	70	24.2215	80	82	0.97561
normal	5.5	0	0	79	0	101	120	72	0	0	0	0	0	0	0	0	6.4	12.4	28.9	6.4	I1	1.24715	144.715	0.272727	11.775	1.9605	157	57	45	101	2.24444	3.48889	1	23.0411	50	5	0.0410959	4	3	1.85	85	24.8356	90	90	1
normal	5.6	0	0	95	0	152	123	102	0	0	0	0	0	0	0	0	16	78	66	24	I0	3.74933	180.536	1.08772	14.58	6.27	174	126	38	111	2.92105	4.57895	1	43.9753	65	4	23.9753	4	3	1.83	71.8	21.4399	84	92	0.913043
normal	5.3	0	0	89	0	130	88	79	0	0	0	0	0	0	0	0	18.5	64.6	47.7	14.2	I0	4.06137	257.034	1.12439	11.565	4.788	177	163	48	96	2	3.6875	1	20.2192	65	4	1.21918	3	1	1.87	85.6	24.4788	90	95	0.947368
normal	4.8	0	0	83	0	134	80	110	0	0	0	0	0	0	0	0	10.7	95.2	25.3	52.2	I0B	2.19065	193.403	1.65686	12.165	5.721	233	201	36	157	4.36111	6.47222	1	46.2164	60	4	17.2164	4	5	1.63	66	24.841	97	110	0.881818
normal	5.3	0	0	94	0	180	133	112	0	0	0	0	0	0	0	0	9.2	101.1	51.4	41.3	I2	2.13317	107.164	1.0686	16.155	6.723	254	222	35	175	5	7.25714	1	23.3425	50	4	4.34247	3	2	1.88	80.4	22.7478	95.5	95	1.00526
normal	5.3	0	0	86	0	138	108	97	0	0	0	0	0	0	0	0	11	64.5	77.8	20.5	I1	2.33347	172.82	1.02885	13.2	6.216	190	151	40	115	2.875	4.75	1	21.0137	65	4	1.0137	3	5	1.87	85.6	24.4788	90	95	0.947368
normal	5.6	0	0	87	0	120	149	74	0	0	0	0	0	0	0	0	24.8	115.7	155	45.9	I3B	5.32208	373.353	2.75455	13.83	12.195	252	169	49	169	3.44898	5.14286	1	36.7644	30	6	11.7644	4	3	1.82	78	23.5479	85	90	0.944444
normal	5.4	0	0	83	0	127	134	92	0	0	0	0	0	0	0	0	12.1	65.5	63.7	37	I0	2.47727	218.708	1.21364	13.845	6.123	168	80	49	103	2.10204	3.42857	1	21.3781	45	5	0.378082	4	2	1.82	87.1	26.2951	88	108	0.814815
normal	4.9	0	0	73	0	139	119	64	0	0	0	0	0	0	0	0	4	114	137	18	I3	0.720267	145.059	1.66667	12.54	10.185	172	111	62	88	1.41935	2.77419	1	32.4192	65	4	0.419178	4	5	1.767	80.8	25.8785	101	104	0.971154
normal	5.3	0	0	90	0	123	84	75	0	0	0	0	0	0	0	0	9	62.1	40	17.7	I0	1.998	120.401	1.60909	11.07	4.329	163	78	55	92	1.67273	2.96364	1	25.8877	50	5	0.887671	4	1	1.735	64.8	21.5266	71	83	0.855422
normal	5.4	0	0	79	0	126	77	89	0	0	0	0	0	0	0	0	5.6	50.1	4.2	8.4	I0	1.09125	126.625	0.946809	11.1	2.028	196	58	64	120	1.875	3.0625	1	26.5836	65	4	8.58356	4	2	1.84	84	24.811	90	100	0.9
normal	5.2	0	0	92	0	146	199	109	0	0	0	0	0	0	0	0	17.8	111.5	187.8	62.9	I3B	4.03941	221.669	1.73519	17.985	13.95	259	234	57	155	2.7193	4.54386	2	34.8	60	4	0.8	4	4	1.72	109.6	37.05	122	130	0.94
normal	5	0	0	87	0	127	99	75	0	0	0	0	0	0	0	0	4.5	35.6	42.6	32	I1	0.9657	67.7456	0.7775	11.82	4.0125	139	144	65	45	0.69	2.14	1	23.2	60	4	0.2	1	2	1.68	55	19.487	78	86	0.906977
normal	5.1	0	0	87	0	191	167	125	0	0	0	0	0	0	0	0	10.4	110.9	113.6	57.7	I3B	2.23184	156.568	0.966346	18.3	10.326	184	104	40	123	3.075	4.6	1	21.4164	60	4	2.41644	4	1	1.81	92	28.0822	100	102	0.980392
normal	5.6	0	0	94	0	157	151	105	0	0	0	0	0	0	0	0	9.3	68.4	57.3	28.6	I0	2.15636	108.328	0.938095	16.065	5.628	151	120	51	76	1.4902	2.96078	2	30.7781	65	4	7.77808	4	3	1.76	72	23.2438	89	102	0.872549
normal	4.5	0	0	84	0	119	80	70	0	0	0	0	0	0	0	0	12	109	28	6	I2	2.4864	206.54	2.77143	10.53	4.89	195	95	41	135	3.29268	4.7561	1	44.6767	60	4	10.6767	1	2	1.72	86	29.0698	93	99	0.939394
normal	5.5	0	0	92	0	156	110	60	0	0	0	0	0	0	0	0	13	135.2	97.7	8.6	I2	2.95013	161.893	1.90938	12.81	8.9055	161	88	55	88	1.6	2.92727	1	22.7205	65	4	2.72055	4	2	1.86	96	27.7489	98	107	0.915888
normal	5.1	0	0	89	0	143	121	73	0	0	0	0	0	0	0	0	4.5	45	37.5	8	I0	0.9879	62.5217	0.75	13.26	3.345	211	270	43	114	2.65116	4.90698	1	29.9534	35	6	7.95342	4	1	1.71	73.5	25.1359	83	96	0.864583
normal	5.4	0	0	82	0	122	110	89	0	0	0	0	0	0	0	0	5.2	46.6	44.3	28.3	I0	1.05179	98.9534	1.035	12.51	4.3185	282	92	69	195	2.82609	4.08696	2	36.2	60	4	5.2	4	2	1.73	77.4	25.8612	89	98	0.908163
normal	5.1	0	0	95	0	212	134	76	0	0	0	0	0	0	0	0	13.4	133.9	91.9	18.4	I2	3.14007	151.199	1.02991	16.095	8.9055	190	180	57	97	1.70175	3.33333	2	42.326	65	4	21.326	4	4	1.69	95.2	33.3322	109	110	0.990909
normal	4.7	0	0	84	0	104	113	88	0	0	0	0	0	0	0	0	12.8	37.9	44.1	28	I1	2.65216	220.31	1.255	12.105	4.1535	216	92	54	144	2.66667	4	1	34.7781	30	6	9.77808	4	3	1.71	74.8	25.5805	89	92	0.967391
normal	4.9	0	0	88	0	162	75	136	0	0	0	0	0	0	0	0	13	116	63.5	52	I2B	2.82187	187.861	1.39189	13.635	8.0925	156	117	38	117	3.07895	4.10526	1	31.9808	85	3	8.98082	3	4	1.73	90	30.0712	103	112	0.919643
normal	5.1	0	0	88	0	151	108	67	0	0	0	0	0	0	0	0	23.5	109.7	67.1	31.8	I2A	5.10107	339.595	1.36825	12.72	7.617	126	90	65	43	0.661538	1.93846	2	19.5863	30	6	1.5863	3	1	1.74	78.4	25.8951	91	95	0.957895
normal	5.3	0	0	71	0	143	100	58	0	0	0	0	0	0	0	0	7.2	64.2	35.4	4.2	I0	1.26096	326.901	0.791667	11.595	3.753	152	70	51	87	1.70588	2.98039	1	22.1836	40	5	0.283562	4	3	1.84	80	23.6295	87	93	0.935484
normal	5.1	0	0	85	0	112	112	87	0	0	0	0	0	0	0	0	7.65	21.7	52	32	I1	1.60395	125.667	0.52037	12.285	4.06575	214	84	66	131	1.98485	3.24242	2	29.811	40	5	11.811	4	2	1.63	56	21.0772	80	92	0.869565
normal	5.2	0	0	87	0	125	115	98	0	0	0	0	0	0	0	0	13.3	83.3	86	46.1	I1	2.85418	200.226	1.84211	13.17	7.9515	160	382	38	85	2.23684	4.21053	1	16.1479	65	4	0.147945	4	1	1.76	56	18.0785	68	90	0.755556
normal	5.2	0	0	89	0	124	114	103	0	0	0	0	0	0	0	0	3.4	26.1	29.8	8.3	I0	0.746413	47.2386	0.648571	13.275	2.424	187	116	44	120	2.72727	4.25	2	41.5918	65	4	20.5918	4	3	1.792	75	23.3553	92	108	0.851852
normal	4.5	0	0	82	0	103	100	73	0	0	0	0	0	0	0	0	7.3	74	54	4.7	I0	1.47655	138.915	3.17619	11.01	4.9005	231	165	44	154	3.5	5.25	1	38.1205	65	4	13.1205	4	2	1.73	85	28.4005	103	103	1
normal	5.2	0	0	95	0	150	115	107	0	0	0	0	0	0	0	0	7.5	48.5	34.7	38.1	I0	1.7575	84.6262	0.745455	14.31	4.272	202	105	64	117	1.82812	3.15625	1	36.326	65	3	6.32603	3	1	1.82	98	29.5858	103	112	0.919643
normal	5.5	0	0	88	0	176	179	99	0	0	0	0	0	0	0	0	4.8	78.3	108.4	27.9	I3	1.04192	69.3642	0.835227	17.625	8.136	211	74	125	74	0.592	1.688	2	52.9808	30	6	0.380822	1	3	1.64	68.4	25.4313	90	96	0.9375
normal	5	0	0	86	0	121	109	79	0	0	0	0	0	0	0	0	15.2	27.4	10.4	5.7	I0	3.22443	238.806	0.348571	12.195	1.689	131	45	60	62	1.03333	2.18333	1	21.4356	65	4	6.43562	4	4	1.8	68	20.9877	83	81	1.02469
normal	5.5	0	0	96	0	151	131	101	0	0	0	0	0	0	0	0	12.9	117.2	76	26.6	I2	3.05472	141.138	1.89636	14.895	7.9275	180	115	46	111	2.41304	3.91304	2	52.9	60	4	0.9	4	3	1.7	66	22.84	86	86	1
normal	5.2	0	0	98	0	162	114	68	0	0	0	0	0	0	0	0	8.4	54	60	8	I1	2.03056	86.6426	0.7125	13.5	4.686	169	92	62	89	1.43548	2.72581	1	22.5452	65	4	5.54521	4	7	1.76	72	23.2438	75	94	0.797872
normal	5	0	0	82	0	106	93	79	0	0	0	0	0	0	0	0	8.3	45.4	45.6	35.4	I1	1.67881	157.945	1.54583	10.965	4.6005	160	89	57	89	1.5614	2.80702	2	21.6685	30	6	0.368493	3	2	1.76	64.5	20.8226	79	92	0.858696
normal	5.1	0	0	84	0	83	80	103	0	0	0	0	0	0	0	0	11	57	22	43	I0	2.2792	189.329	-46	10.44	4.155	201	69	61	126	2.06557	3.29508	2	29.8986	65	4	6.89863	4	5	1.59	63	24.9199	74	90	0.822222
normal	5.3	0	0	84	0	85	74	71	0	0	0	0	0	0	0	0	7.3	35.7	35.8	25.6	I1	1.51256	125.645	28.4	9.27	3.5595	172	68	87	71	0.816092	1.97701	2	39.0082	70	3	12.0082	1	2	1.6	61.8	24.1406	85.6	97.5	0.877949
normal	5.6	0	0	94	0	173	124	102	0	0	0	0	0	0	0	0	11.8	73.7	57.8	35	I0	2.73603	137.449	0.783544	15.24	6.039	179	77	56	108	1.92857	3.19643	2	40.0219	60	4	10.0219	4	2	1.6	73	28.5156	86	100	0.86
normal	5.2	0	0	89	0	126	105	52	0	0	0	0	0	0	0	0	6.2	53.2	39.9	2.6	I0	1.36111	86.141	1.27027	11.4	3.5625	167	123	57	85	1.49123	2.92982	2	38.8932	70	3	18.8932	4	4	1.74	80	26.4236	95	106	0.896226
normal	4.7	0	0	88	0	157	143	89	0	0	0	0	0	0	0	0	7.7	47.3	56.9	22.7	I1	1.67141	111.272	0.573913	15.135	4.776	227	107	56	150	2.67857	4.05357	1	48.4247	65	4	5.42466	4	1	1.77	89	28.4082	108	108	1
normal	5.4	0	0	84	0	111	122	92	0	0	0	0	0	0	0	0	18.9	79	76.9	55.9	I0B	3.91608	325.301	2.22593	12.84	7.791	197	122	53	120	2.26415	3.71698	1	36.8137	40	5	0.813699	1	4	1.8	113.2	34.9383	109	96	1.13542
normal	4.8	0	0	85	0	184	102	92	0	0	0	0	0	0	0	0	13.6	111.1	72.3	23.5	I2	2.85147	223.409	0.984848	14.145	7.4955	175	96	60	96	1.6	2.91667	1	23.0849	30	6	0.384932	1	3	1.81	69	21.0616	83	86	0.965116
normal	3.8	0	0	93	0	114	67	66	0	0	0	0	0	0	0	0	5.1	88.8	10.1	4.8	I0	1.16994	61.3903	3.98571	9.81	3.339	120	213	31	46	1.48387	3.87097	1	45.5205	70	3	21.5205	2	4	1.75	86	28.0816	101	103	0.980583
normal	5.4	0	0	89	0	182	185	72	0	0	0	0	0	0	0	0	10.3	67.7	99.3	11.6	I1	2.26119	143.105	0.617204	17.28	7.002	202	126	51	126	2.47059	3.96078	2	53.0712	65	4	18.0712	4	2	1.7	78	26.9896	98	104	0.942308
normal	5.4	0	0	77	0	121	96	49	0	0	0	0	0	0	0	0	8.5	103.1	77.6	3.5	I2	1.61443	219.78	2.15	10.575	6.8175	160	183	45	78	1.73333	3.55556	1	19.9342	65	4	0	4	1	1.855	90	26.155	93	100	0.93
normal	5.1	0	0	77	0	114	145	81	0	0	0	0	0	0	0	0	7.4	51.5	66.1	19.7	I1	1.40551	191.338	1.19189	13.53	5.2215	225	135	39	159	4.07692	5.76923	1	34.2822	20	6	4.28219	4	1	1.8	70	21.6049	79	89	0.88764
normal	5.6	0	0	94	0	160	137	110	0	0	0	0	0	0	0	0	18.2	84.8	91.5	75.5	I1B	4.21997	211.998	1.00909	15.675	9.1995	205	105	44	140	3.18182	4.65909	1	35.9507	60	3	8.95068	1	2	1.77	113	36.0688	123	123	1
normal	4.5	0	0	85	0	144	120	94	0	0	0	0	0	0	0	0	13	94	69	44	I0	2.72567	213.552	1.37288	13.815	7.44	243	339	40	135	3.375	6.075	1	28.7014	50	5	8.70137	4	5	1.75	89	29.0612	105	104	1.00962
normal	5.1	0	0	89	0	168	194	71	0	0	0	0	0	0	0	0	39	236	258	51	I3BA	8.5618	541.855	2.49367	17.235	20.805	221	334	30	124	4.13333	7.36667	1	52.0384	70	3	13.0384	4	8	1.85	125	36.523	125	125	1
normal	4.8	0	0	94	0	161	82	85	0	0	0	0	0	0	0	0	11	105	31	4	I2	2.55053	128.13	1.40299	12.48	4.83	210	372	41	95	2.31707	5.12195	1	26.7315	50	5	2.73151	4	5	1.88	93.7	26.5109	107	110	0.972727
normal	5	0	0	80	0	114	157	92	0	0	0	0	0	0	0	0	3.7	21.8	59.5	17.5	I1	0.730133	78.7234	0.532353	14.445	3.912	202	129	54	122	2.25926	3.74074	1	44.8575	50	4	6.85753	4	7	1.76	73	23.5666	82	82	1
normal	5.5	0	0	81	0	93	91	116	0	0	0	0	0	0	0	0	1.5	32	25.3	28.6	I0	0.2997	30.1356	2.54167	11.58	2.979	216	91	58	140	2.41	3.7	2	41.4	60	4	0.4	4	1	1.76	81.8	26.4075	99	102	0.970588
normal	5.6	0	0	84	0	116	154	113	0	0	0	0	0	0	0	0	7.1	41.5	65.8	29.1	I1	1.47112	122.203	1.075	15.06	5.1855	166	126	51	90	1.76471	3.2549	2	33.7562	65	4	12.7562	4	3	1.725	113.4	38.1096	124	125	0.992
normal	5.1	0	0	87	0	124	91	106	0	0	0	0	0	0	0	0	11.5	24.3	28.6	64.1	I1B	2.4679	173.128	0.345946	12.3	4.1115	222	65	60	149	2.48333	3.7	1	25.9616	30	6	0.261644	4	2	1.71	64	21.8871	76	65	1.16923
normal	5.4	0	0	88	0	195	243	69	0	0	0	0	0	0	0	0	4	27	60	6.4	I1	0.868267	57.8035	0.214953	20.175	3.762	146	104	45	80	1.77778	3.24444	1	32.6959	70	3	11.6959	4	2	1.8	67	20.679	85	100	0.85
normal	5.4	0	0	96	0	165	52	69	0	0	0	0	0	0	0	0	24.3	477.1	35.2	19.5	I2A	5.75424	265.864	6.56232	10.8	16.8465	185	190	50	97	1.94	3.7	1	20.2548	60	4	0.254795	4	3	1.79	89.6	27.9642	96	104	0.923077
normal	5	0	0	82	0	133	121	91	0	0	0	0	0	0	0	0	7.5	72.2	55.4	29.7	I0	1.517	142.721	1.26863	13.395	5.6625	206	86	49	140	2.85714	4.20408	1	27.7205	70	3	4.72055	1	1	1.77	83.4	26.6207	99	95	1.04211
normal	5.2	0	0	70	0	85	150	111	0	0	0	0	0	0	0	0	7.2	33.7	66	47.1	I1	1.2432	374.026	1.76667	13.68	5.502	163	183	62	64	1.03226	2.62903	2	25.1644	40	6	6.16438	4	2	1.67	60.7	21.7649	76	88	0.863636
normal	4.9	0	0	89	0	86	107	71	0	0	0	0	0	0	0	0	4.1	45.8	42.9	4.9	I0	0.900087	56.9642	-13.9	10.86	3.513	152	183	29	86	2.96552	5.24138	1	25.5918	65	3	4.59178	4	2	1.84	89.6	26.465	101	115	0.878261
normal	5.3	0	0	69	0	89	94	71	0	0	0	0	0	0	0	0	5.4	28.7	30.1	14.7	I1	0.91908	327.769	1.165	10.065	2.7375	176	55	84	81	0.964286	2.09524	2	25.2	20	6	0.2	4	4	1.69	56	19.6072	73	88	0.829545
normal	5.1	0	0	88	0	189	131	102	0	0	0	0	0	0	0	0	16.6	89.6	64.4	21.5	I0	3.60331	239.884	0.722772	15.945	6.48	173	171	50	89	1.78	3.46	1	46.2548	55	4	12.2548	4	2	1.775	83.8	26.5979	105	102	1.02941
normal	4.9	0	0	85	0	135	93	87	0	0	0	0	0	0	0	0	8.5	60	50	18	I0	1.78217	139.63	1.03	12.12	4.7175	203	98	40	20	0.5	5.075	1	35.4849	65	5	15.4849	4	2	1.67	71	25.4581	85	98	0.867347
normal	5.4	0	0	72	0	133	92	59	0	0	0	0	0	0	0	0	2.1	44.6	34.4	2	I0	0.37296	84.6774	0.696721	10.98	2.9775	174	56	81	82	1.01235	2.14815	1	44.1	60	4	22.1	4	3	1.87	87.6	25.0508	94	97	0.969072
normal	5.1	0	0	81	0	163	109	65	0	0	0	0	0	0	0	0	4.8	47	74	25	I1	0.95904	96.434	0.514634	12.96	5.562	238	53	67	160	2.38806	3.55224	2	42.9863	65	4	2.9863	4	2	1.65	57	20.9366	77	91	0.846154
normal	5.2	0	0	85	0	105	105	66	0	0	0	0	0	0	0	0	7.3	49.7	43.9	7.7	I0	1.53057	119.918	2.12	11.13	3.807	254	147	67	158	2.36	3.8	2	40.3	60	4	15.3	1	3	1.71	86	29.41	113	116	0.97
normal	5.1	0	0	91	0	152	174	118	0	0	0	0	0	0	0	0	12.9	95.8	192	98.3	I3B	2.89562	166.398	1.35902	17.295	14.6565	188	159	31	125	4.03226	6.06452	1	49.1562	50	4	22.1562	4	2	1.96	111	28.8942	124	115	1.07826
normal	5.4	0	0	86	0	129	93	85	0	0	0	0	0	0	0	0	5.3	47.6	15.5	5.2	I0	1.12431	83.2679	0.983721	11.895	2.361	158	133	44	87	1.97727	3.59091	1	51.1863	65	4	18.1863	4	3	1.58	67	26.8386	86	91	0.945055
normal	5.4	0	0	79	0	141	98	53	0	0	0	0	0	0	0	0	9.8	64.3	39.6	8.4	I0	1.90969	221.594	0.879032	11.415	4.11	126	119	36	66	1.83333	3.5	2	44.6575	40	5	22.6575	4	4	1.73	86.5	28.9017	97	102	0.95098
normal	4.9	0	0	86	0	126	101	88	0	0	0	0	0	0	0	0	11	74	55	22	I0	2.33347	172.82	1.575	12.255	5.52	165	177	34	96	2.82353	4.85294	1	21.7123	60	4	0.712329	1	3	1.79	64.6	20.1617	71	77	0.922078
normal	5	0	0	98	0				0	0	0	0	0	0	0	0	8					1.93387	82.5168				122	75	34	73	2.14706	3.58824	1	67.1616	65	5	27.1616	4	2	1.68	56	19.8413	76	93	0.817204
normal	4.8	0	0	89	0	135	115	100	0	0	0	0	0	0	0	0	14	118	159	119	I3B	3.07347	194.512	2.26087	13.56	14.475	151	134	23	101	4.3913	6.56522	1	26.3	65	4	8.3	4	6	1.74	74	24.4418	97	100	0.97
normal	5.2	0	0	94	0	105	116	75	0	0	0	0	0	0	0	0	11.9	35.4	57.7	19.6	I1	2.75921	138.614	2.13636	12.03	4.425	229	148	52	147	2.83	4.4	1	42.5	60	4	12.5	4	5	1.77	119	37.984	123	122	1.0082
normal	5.1	0	0	80	0	109	134	68	0	0	0	0	0	0	0	0	9	31.7	76.6	9.7	I1	1.776	191.489	0.782759	12.54	4.824	214	157	84	99	1.17857	2.54762	1	22.7288	55	5	4.72877	4	3	1.73	65.5	21.8851	78	98	0.795918
normal	5.3	0	0	85	0	145	92	91	0	0	0	0	0	0	0	0	6.6	81.9	74.6	29	I0	1.3838	108.419	1.255	12.495	6.783	177	73	76	86	1.13158	2.32895	2	44.0658	50	5	12.0658	4	2	1.59	59.7	23.6146	73	93	0.784946
normal	5.4	0	0	82	0	145	110	98	0	0	0	0	0	0	0	0	10.3	91.4	65.9	20.4	I0	2.08335	196.004	1.2873	13.47	6.474	157	115	39	95	2.4359	4.02564	1	37.2849	75	3	14.2849	1	2	1.83	83	24.7843	96	101	0.950495
normal	5.4	0	0	81	0	88	97	69	0	0	0	0	0	0	0	0	6.1	24.9	32.1	6	I1	1.21878	122.551	2.68571	10.29	2.463	142	225	39	58	1.49	3.6	1	25.3	60	4	0.3	1	1	1.83	84.6	25.26	92	109	0.84
normal	5.6	0	0	97	0	142	139	111	0	0	0	0	0	0	0	0	17.9	147.2	113.5	56.3	I3B	4.28287	190.072	2.87333	15.3	11.481	185	81	74	95	1.28378	2.5	2	32.8247	60	4	0.624658	4	3	1.615	55.8	21.3939	86	91	0.945055
normal	5	0	0	91	0	113	100	59	0	0	0	0	0	0	0	0	20	158	130	21	I3	4.48933	257.981	6.27273	11.025	11.52	226	109	82	122	1.4878	2.7561	2	18.7726	65	4	3.7726	3	3	1.705	77.7	26.7284	85	101	0.841584
normal	5.3	0	0	84	0	145	117	67	0	0	0	0	0	0	0	0	10	191	134	18.1	I3	2.072	172.117	2.96721	12.885	12.453	204	177	46	123	2.67391	4.43478	1	21.7507	45	5	2.75068	3	4	1.78	90.4	28.5318	106	110	0.963636
normal	5.4	0	0	90	0	181	146	76	0	0	0	0	0	0	0	0	6.7	60	58	9.7	I0	1.4874	89.6321	0.585714	15.63	4.8015	236	219	49	143	2.91837	4.81633	1	34.7479	30	6	10.7479	4	4	1.79	84.3	26.31	95	88	1.07955
normal	5.3	0	0	72	0	136	97	90	0	0	0	0	0	0	0	0	9.4	110	123	25.9	I3	1.66944	379.032	1.57187	12.225	9.753	183	70	53	116	2.18868	3.45283	1	22.7123	40	5	0.712329	1	4	1.78	80.2	25.3125	84	104	0.807692
normal	5.3	0	0	91	0	167	167	71	0	0	0	0	0	0	0	0	22.4	73.8	135	28.9	I3	5.02805	288.939	0.676316	16.02	9.492	276	270	30	192	6.4	9.2	1	46.4219	30	6	19.4219	4	3	1.83	111.4	33.2647	138.5	122	1.13525
normal	5	0	0	85	0	159	146	72	0	0	0	0	0	0	0	0	10	84	196	11	I3	2.09667	164.271	1	14.775	11.82	245	248	35	160	4.57143	7	1	28.8219	55	4	8.82192	4	2	1.8	91	28.0864	107	111	0.963964
normal	5.3	0	0	87	0	134	121	101	0	0	0	0	0	0	0	0	7.3	33	30.2	26.2	I0	1.56658	109.898	0.546809	13.8	3.2445	249	70	82	153	1.86585	3.03659	2	56.789	35	6	0.189041	1	6	1.5	65.4	29.0667	86	99	0.868687
normal	5.1	0	0	87	0	116	122	58	0	0	0	0	0	0	0	0	23	107	169	181	I3BA	4.9358	346.255	2.89655	12.015	16.59	162	108	60	80	1.33333	2.7	1	50.1123	60	4	25.1123	4	2	1.66	72	26.1286	99	99	1
normal	5.2	0	0	89	0	135	81	70	0	0	0	0	0	0	0	0	2.8	68.9	30.4	5.1	I1	0.614693	38.9024	1.43696	11.13	3.63	229	297	42	128	3.04762	5.45238	1	46.7151	70	4	25.7151	4	3	1.74	70	23.1206	89	100	0.89
normal	5.4	0	0	81	0	208	232	117	0	0	0	0	0	0	0	0	21.9	120.9	166.5	87.5	I3BA	4.37562	439.98	0.779528	21.405	14.073	252	304	24	167	6.95833	10.5	1	25.5178	60	4	5.51781	4	3	1.705	100.8	34.6746	107	115	0.930435
normal	5	0	0	91	0	141	177	96.4	0	0	0	0	0	0	0	0	6.1	26	47	23	I1	1.36925	78.6843	0.398	16.452	3.6765	274	139	47	199	4.23404	5.82979	1	26.937	65	4	1.93699	4	1	1.84	75	22.1526	83	96	0.864583
normal	4.6	0	0	85	0	95	103	74	0	0	0	0	0	0	0	0	11	77	60	13	I0	2.30633	180.698	6.6	10.98	5.565	184	95	45	120	2.66667	4.08889	1	22.2301	55	4	0.230137	4	2	1.71	75	25.6489	94	99	0.949495
normal	5	0	0	82	0	108	105	85	0	0	0	0	0	0	0	0	9	20.2	16.2	5.3	I0	1.8204	171.265	0.430769	11.745	1.629	109	56	39	59	1.51282	2.79487	1	20.8	60	4	0.8	4	2	1.64	67	24.9108	82	101	0.811881
normal	5.5	0	0	78	0	113	101	64	0	0	0	0	0	0	0	0	7	39.7	47.1	5.9	I1	1.3468	168.878	0.934286	11.025	3.5925	177	162	47	98	2.08511	3.76596	1	23.5562	50	5	0.0561644	4	2	1.76	78	25.1808	91	100	0.91
normal	5.2	0	0	90	0	146	155	54	0	0	0	0	0	0	0	0	6	44	55	4	I1	1.332	80.2676	0.678571	14.325	4.005	197	193	27	131	4.85185	7.2963	2	50.4137	60	4	35.4137	4	5	1.63	74	27.852	99	104	0.951923
normal	5	0	0	84	0	137	101	85	0	0	0	0	0	0	0	0	8.9	75.3	71.7	36.9	I0	1.84408	153.184	1.25283	12.465	6.726	179	66	63	103	1.63492	2.84127	2	38.2301	75	3	7.23014	4	1	1.7	64	22.1453	86	100	0.86
normal	5.4	0	0	80	0	128	124	117	0	0	0	0	0	0	0	0	19.6	120	101	76.5	I3B	3.86773	417.021	2.09167	14.13	10.734	233	139	51	154	3.01961	4.56863	1	21.8521	60	4	0.852055	4	4	1.77	90	28.7274	108	110	0.981818
normal	5.6	0	0	80	0	158	95	46	0	0	0	0	0	0	0	0	4.7	49.7	39.7	1.9	I0	0.927467	100	0.576923	11.595	3.405	248	115	63	162	2.57143	3.93651	1	46.3753	65	4	3.37534	1	4	1.74	72.3	23.8803	85	94	0.904255
normal	5.6	0	0	94	0	136	136	113	0	0	0	0	0	0	0	0	6.8	21	28	16.5	I1	1.57669	79.2079	0.338095	15	2.487	146	116	67	56	0.835821	2.1791	2	50.211	65	4	18.211	3	3	1.76	80	25.8264	91	115	0.791304
normal	5.3	0	0	86	0	108	98	65	0	0	0	0	0	0	0	0	2.8	21.1	17	3.9	I0	0.593973	43.9906	0.831818	10.89	1.557	201	76	69	117	1.69565	2.91304	1	25.3507	65	4	2.35068	4	1	1.87	73.6	21.0472	80	90	0.888889
normal	5.2	0	0	94	0	182	123	66	0	0	0	0	0	0	0	0	11.7	124	72.5	31.1	I2	2.71284	136.284	1.27614	14.385	8.091	216	82	48	152	3.16667	4.5	1	52.7863	65	4	32.7863	4	5	1.73	98.2	32.811	110	110	1
normal	5.3	0	0	87	0	137	112	104	0	0	0	0	0	0	0	0	9.6	140	184	71	I3B	2.06016	144.524	2.608	13.575	14.754	231	183	50	144	2.88	4.62	1	35.4356	65	4	14.4356	4	4	1.7	80.2	27.7509	99	99	1
normal	5	0	0	88	0	113	94	61	0	0	0	0	0	0	0	0	5.4	55	23.8	3.9	I0	1.17216	78.0347	1.984	10.77	2.919	155	46	72	74	1.02778	2.15278	2	28.9397	65	4	6.93973	4	4	1.67	60	21.5139	78	89.5	0.871508
normal	5	0	0	78	0	135	96	75	0	0	0	0	0	0	0	0	12.1	218.3	144.1	20	I3	2.32804	291.918	3.61754	11.79	13.815	192	210	56	94	1.67857	3.42857	1	18.3	60	4	2.3	4	5	1.71	93.5	31.9757	100	113	0.884956
normal	5.5	0	0	84	0	132	95	72	0	0	0	0	0	0	0	0	8	91.6	58.3	11	I0	1.6576	137.694	1.74167	11.655	5.8215	152	51	49	93	1.89796	3.10204	1	23.5918	50	5	3.59178	4	2	1.73	66	22.0522	82	85	0.964706
normal	5.4	0	0	88	0	163	141	117	0	0	0	0	0	0	0	0	10	80	64	59	I0B	2.17067	144.509	0.933333	16.065	7.2	230	68	71	145	2.04225	3.23944	2	38.8411	50	5	0.841096	4	1	1.68	53	18.7783	73	96	0.760417
normal	5.1	0	0	96	0	156	191	128	0	0	0	0	0	0	0	0	4.6	20	38	38	I1	1.08928	50.3282	0.256667	18.555	3.519	223	130	43	154	3.5814	5.18605	1	45.0192	60	4	24.0192	4	4	1.72	72	24.3375	94	99	0.949495
normal	4.9	0	0	90	0	171	168	88	0	0	0	0	0	0	0	0	6.3	50	67	11	I1	1.3986	84.2809	0.539506	16.68	4.9395	183	109	70	91	1.3	2.61429	1	36.2685	60	4	0.268493	1	2	1.74	63.2	20.8746	90	90	1
normal	5.4	0	0	84	0	140	109	62	0	0	0	0	0	0	0	0	5.4	52.7	48.2	2.6	I0	1.11888	92.9432	0.844643	12.225	3.909	194	158	59	103	1.74576	3.28814	1	37.3562	70	3	18.3562	4	5	1.77	72.7	23.2053	89	92	0.967391
normal	4.7	0	0	80	0	104	128	50	0	0	0	0	0	0	0	0	7.1	19.1	72.1	6	I1	1.40107	151.064	0.5	11.58	4.104	219	84	39	163	4.17949	5.61538	1	24.526	60	4	4.52603	4	2	1.77	66	21.0667	80	96	0.833333
normal	5.6	0	0	86	0	127	135	114	0	0	0	0	0	0	0	0	30.7	118.8	114.9	95.3	I3BA	6.51249	482.325	2.14878	14.595	12.054	192	380	65	51	0.784615	2.95385	2	19.2	60	4	5.2	4	4	1.7	107.5	37.1972	120	128	0.9375
normal	5.5	0	0	79	0	116	88	89	0	0	0	0	0	0	0	0	8.9	81	61.6	54.4	I0B	1.73431	201.244	1.94865	11.295	6.9675	191	53	68	112	1.64706	2.80882	1	19.1836	40	6	0.183562	4	2	1.84	65	19.199	82	88	0.931818
normal	4.7	0	0	83	0	159	102	69	0	0	0	0	0	0	0	0	10	93	76	8	I0	2.04733	180.75	1.09211	12.675	6.6	181	95	46	116	2.52174	3.93478	1	32.537	70	3	7.53699	3	2	1.69	73.5	25.7344	81.5	84	0.970238
normal	5.2	0	0	87	0	150	140	101	0	0	0	0	0	0	0	0	6.8	80	60	24	I0	1.45928	102.371	1.1619	15.135	5.922	258	102	61	117	1.91803	4.22951	2	52.5507	65	4	12.5507	1	3	1.69	70.8	24.789	75	99	0.757576
normal	5.5	0	0	87	0	125	188	139	0	0	0	0	0	0	0	0	4.7	23	45.5	47.7	I1	1.00862	70.7565	0.481579	17.685	4.239	203	74	118	70	0.59322	1.72034	2	44.7425	60	4	16.7425	4	2	1.665	65	23.4469	86	100	0.86
normal	5	0	0	89	0	129	108	114	0	0	0	0	0	0	0	0	16.3	125.6	68.2	58.4	I2B	3.57839	226.468	2.7325	13.485	8.8335	196	104	59	116	1.9661	3.32203	2	24.5	60	4	2.5	4	3	1.65	72	26.4463	87	98	0.887755
normal	5.1	0	0	87	0	157	163	71	0	0	0	0	0	0	0	0	9.1	74	134	11	I3	1.95286	136.997	0.927143	15.48	8.7165	126	157	29	66	2.27586	4.34483	1	35.9753	70	3	8.97534	4	5	1.83	93	27.7703	108	109	0.990826
normal	4.9	0	0	90	0	219	218	97	0	0	0	0	0	0	0	0	7.1	79.6	210.7	99	I3	1.5762	94.9833	0.562016	20.64	14.946	266	192	60	168	2.8	4.43333	2	51.9288	30	6	30.9288	4	7	1.57	66.5	26.9788	89	103	0.864078
normal	4.5	0	0	80	0	133	92	67	0	0	0	0	0	0	0	0	8.8	107	112	36.1	I3	1.73653	187.234	1.85283	11.34	9.465	171	70	60	97	1.61667	2.85	2	34.0438	65	4	1.04384	1	3	1.68	65	23.03	81	93	0.870968
normal	5.5	0	0	78	0	157	168	131	0	0	0	0	0	0	0	0	8.5	55	67.1	52	I1B	1.6354	205.066	0.588608	17.37	6.357	164	135	41	96	2.34146	4	2	24.4055	55	4	0.405479	4	3	1.7	107	37.0242	108	122	0.885246
normal	5.4	0	0	90	0	184	220	120	0	0	0	0	0	0	0	0	6.7	42.7	126.5	65.4	I3B	1.4874	89.6321	0.382979	20.37	9.036	223	118	73	126	1.72603	3.05479	2	57.7123	30	6	28.7123	4	7	1.64	86	31.975	110	125	0.88
normal	5.5	0	0	82	0	139	119	78	0	0	0	0	0	0	0	0	11.1	94.5	113	8.8	I0	2.24516	211.227	1.46316	13.095	8.3505	219	158	54	139	2.57407	4.05556	1	23.2932	30	6	2.29315	1	3	1.7	88.4	30.5882	99	100	0.99
normal	5.3	0	0	93	0	152	113	81	0	0	0	0	0	0	0	0	12.6	52.7	41.2	8.4	I0	2.89044	151.67	0.679661	13.47	3.876	161	188	50	73	1.46	3.22	1	33.9	60	4	0.9	1	2	1.84	86.2	25.4608	94	94	1
normal	5.3	0	0	64	0	114	88	72	0	0	0	0	0	0	0	0	2.8	34.3	20.9	8.9	I0	0.442027	1076.92	0.63	10.5	2.2785	183	72	84	85	1.0119	2.17857	2	46.0603	40	6	7.06027	4	3	1.61	49	18.9036	71	86	0.825581
normal	5.4	0	0	89	0	114	101	53	0	0	0	0	0	0	0	0	11.7	51.3	43.7	17.8	I0	2.56854	162.556	1.584	10.89	4.215	176	125	60	120	2	2.93333	1	31.2055	65	4	0.205479	1	2	1.68	65.8	23.3135	90	92	0.978261
normal	5.3	0	0	76	0	100	77	94	0	0	0	0	0	0	0	0	12.3	35	29.1	33.9	I0	2.30584	342.618	0.945833	10.425	3.561	219	154	39	149	3.82051	5.61538	1	21.4082	60	4	0.408219	3	1	1.805	82.2	25.23	91	98	0.928571
normal	5.6	0	0	93	0	186	162	125	0	0	0	0	0	0	0	0	19.7	172.1	97.2	101.7	I1B	4.51918	237.135	1.63871	18.015	12.8835	214	84	85	112	1.31765	2.51765	2	35.7342	40	6	0.734247	1	4	1.6	61.7	24.1016	76	83	0.915663
normal	5	0	0	86	0	108	123	70	0	0	0	0	0	0	0	0	12.1	88.4	112	15.9	I3	2.56681	190.102	3.46818	12.165	8.3505	189	172	49	106	2.16327	3.85714	1	28.126	40	6	0.626027	4	3	1.785	90.8	28.4977	88	104	0.846154
normal	5.5	0	0	84	0	138	142	74	0	0	0	0	0	0	0	0	11.9	29	41.5	9.2	I1	2.46568	204.819	0.316667	14.01	3.192	153	124	45	83	1.84444	3.4	2	47.8822	60	4	20.8822	4	5	1.56	55.3	22.7235	84	89	0.94382
normal	5.2	0	0	83	0	159	123	72	0	0	0	0	0	0	0	0	16	292	146	17	I3	3.27573	289.2	3.63158	13.71	16.08	235	225	37	153	4.13514	6.35135	1	19	65	4	1	3	1	1.78	60.8	19.1895	80	91	0.879121
normal	5.2	0	0	87	0	105	132	95	0	0	0	0	0	0	0	0	10	24.8	49.9	28.7	I1	2.146	150.546	0.822222	13.245	4.0005	278	301	41	177	4.31707	6.78049	1	33.411	30	6	3.41096	1	2	1.82	85.8	25.9027	90	104	0.865385
normal	5.4	0	0	91	0	187	127	46	0	0	0	0	0	0	0	0	8.5	113	147	10	I3	1.90797	109.642	1.08854	14.07	10.4325	296	114	44	202	4.59091	6.72727	1	34.0822	60	5	13.0822	4	2	1.85	95	27.7575	95	106	0.896226
normal	5.2	0	0	78	0	104	72	32	0	0	0	0	0	0	0	0	8.3	54.9	54	9.5	I1	1.59692	200.241	1.79231	8.49	4.4865	267	132	40	201	5.025	6.675	2	36.0384	65	4	7.03836	4	3	1.825	81.2	24.3798	94	104	0.903846
normal	4.8	0	0	78	0	149	167	91	0	0	0	0	0	0	0	0	4.8	51.9	67.8	31.5	I1	0.92352	115.802	0.66338	15.885	5.625	155	106	30	104	3.46667	5.16667	1	22.6795	65	4	0.679452	3	1	1.89	95.6	26.763	105	106.5	0.985915
normal	4.8	0	0	72	0				0	0	0	0	0	0	0	0	5					0.888	201.613				147	203	39	67	1.71795	3.76923	1	52.2466	65	4	30.2466	4	6	1.78	81	25.565	104	101	1.0297
normal	5.1	0	0	82	0	122	94	72	0	0	0	0	0	0	0	0	12	148	76	8.1	I2	2.4272	228.354	3.4	11.28	8.283	137	119	26	87	3.34615	5.26923	1	20.8575	70	2	2.85753	3	1	1.855	80	23.2489	88	101	0.871287
normal	5.1	0	0	69	0	161	121	126	0	0	0	0	0	0	0	0	8.3	138.2	75.2	87.9	I2B	1.41266	503.794	1.41196	15.09	10.2915	159	153	56	153	2.73214	2.83929	2	28.2137	65	3	1.2137	4	3	1.67	51.6	18.5019	76	90	0.844444
normal	5.2	0	0	79	0	175	165	91	0	0	0	0	0	0	0	0	4.2	47.6	29.3	6.8	I0	0.81844	94.9689	0.452083	16.59	3.0135	188	178	27	178	6.59259	6.96296	1	51.2575	35	6	15.2575	4	5	1.88	88.3	24.983	100	101	0.990099
normal	5.6	0	0	79	0	136	89	94	0	0	0	0	0	0	0	0	14.3	74.6	20.6	49.8	I0	2.78659	323.347	1.05789	12.09	4.8735	198	93	66	113	1.71212	3	1	62.1808	40	5	4.18082	4	4	1.86	88.4	25.5521	101	104	0.971154
normal	5.6	0	0	98	0	220	186	119	0	0	0	0	0	0	0	0	14.6	199	256	145	I3B	3.52931	150.593	1.51148	20.01	22.059	220	452	26	104	4	8.46154	1	33.5616	60	4	1.56164	1	2	1.79	85.7	26.747	96	103	0.932039
normal	5.1	0	0	79	0	154	94	61	0	0	0	0	0	0	0	0	3.9	53.8	15.7	1.6	I0	0.75998	88.1854	0.665333	11.865	2.427	114	58	46	56	1.21739	2.47826	1	22.0877	50	5	4.08767	3	2	1.97	94	24.2212	90	105	0.857143
normal	4.8	0	0	80	0	84	99	75	0	0	0	0	0	0	0	0	6.6	18	26	6.2	I1	1.3024	140.426	2.85	10.425	1.995	147	88	65	64	0.984615	2.26154	1	18.2384	50	5	0.238356	3	1	1.865	81.5	23.4315	83	101	0.821782
normal	5.3	0	0	85	0	105	73	52	0	0	0	0	0	0	0	0	5.2	83.7	38.1	5.2	I0	1.09027	85.4209	3.925	9.27	4.4595	167	79	43	108	2.51163	3.88372	1	50.7041	65	4	26.7041	4	2	1.9	87.4	24.2105	98	95	1.03158
normal	4.1	0	0	88	0	84	78	58	0	0	0	0	0	0	0	0	36	238	95	18	I2A	7.8144	520.231	-50.5	9.09	12.495	121	38	49	64	1.30612	2.46939	2	22.3205	65	4	0.320548	1	1	1.69	54.6	19.117	78.5	97	0.809278
normal	4.9	0	0	81	0	108	55	61	0	0	0	0	0	0	0	0	4.5	30.5	8.7	14.4	I0	0.8991	90.4068	0.962963	8.76	1.806	194	80	65	113	1.73846	2.98462	2	17	50	5	0	3	3	1.69	48.9	17.1212	71.5	82	0.871951
normal	5.4	0	0	94	0	127	99	98	0	0	0	0	0	0	0	0	5.6	25	13.7	14.8	I0	1.29845	65.2301	0.587879	12.615	1.8945	237	99	69	148	2.14493	3.43478	1	37.137	50	5	22.137	4	3	1.72	71	23.9995	91	102	0.892157
normal	5.4	0	0	97	0	220	137	122	0	0	0	0	0	0	0	0	11.4	98.1	99.7	84.9	I1B	2.72764	121.051	0.704878	17.88	10.1475	223	280	31	136	4.3871	7.19355	1	23.2	50	5	1.2	4	1	1.82	88	26.5668	100	98	1.02041
normal	5.1	0	0	83	0	127	105	46	0	0	0	0	0	0	0	0	7.2	61	72	5.1	I1	1.47408	130.14	1.22273	11.16	5.331	168	109	45	101	2.24444	3.73333	1	19.9425	65	4	1.94247	3	2	1.81	85.3	26.0371	98	102	0.960784
normal	4.7	0	0	92	0	175	125	95	0	0	0	0	0	0	0	0	6.2	45.8	105	45	I3	1.40699	77.2105	0.477108	15.105	7.542	151	92	39	94	2.41026	3.87179	1	30.3151	65	4	7.31507	4	3	1.75	62	20.2449	85	87	0.977011
normal	4.9	0	0	78	0	160	111	57	0	0	0	0	0	0	0	0	9.2	163	136	5.9	I3	1.77008	221.954	1.87561	12.675	11.325	165	132	31	108	3.48387	5.32258	1	33.1918	65	4	9.19178	1	1	1.94	98	26.0389	100	110	0.909091
normal	5.3	0	0	85	0	118	89	90	0	0	0	0	0	0	0	0	8	40.7	21.6	28.5	I0	1.67733	131.417	0.990909	11.52	3.168	154	113	58	73	1.25862	2.65517	2	41.4027	40	5	0.40274	4	2	1.64	58	21.5645	70	85	0.823529
normal	5.6	0	0	88	0	158	145	68	0	0	0	0	0	0	0	0	5.1	67.2	62.2	8.1	I0	1.10704	73.6994	0.887143	14.625	5.1345	255	124	76	154	2.02632	3.35526	1	46.1	50	5	2.1	1	1	1.825	75	22.52	91	101.5	0.9
normal	5.3	0	0	89	0	127	113	58	0	0	0	0	0	0	0	0	4.4	34.5	32.9	10.4	I0	0.965947	61.1323	0.792105	11.97	2.8935	185	123	46	114	2.47826	4.02174	1	27.3507	65	4	2.35068	3	2	1.75	79	25.7959	78	94	0.829787
normal	5	0	0	89	0	103	92	93	0	0	0	0	0	0	0	0	11.9	29.4	28.8	19.8	I0	2.61245	165.335	1.25	11.355	2.9505	189	136	33	129	3.90909	5.72727	1	20.9096	30	6	0.909589	3	2	1.7	71.2	24.6367	88	94	0.93617
normal	5.3	0	0	84	0	126	122	104	0	0	0	0	0	0	0	0	9.2	69.6	38.1	31.2	I0	1.90624	158.348	1.4381	13.65	4.8765	131	126	36	70	1.94444	3.63889	2	27.4247	65	4	2.42466	4	3	1.6	51.8	20.2344	69	89	0.775281
normal	4.9	0	0	73	0	125	84	61	0	0	0	0	0	0	0	0	0.8	34.6	13.2	11.3	I0	0.144053	29.0118	0.65	10.455	1.983	130	67	56	61	1.08929	2.32143	1	22.6219	65	4	1.62192	1	1	1.735	64.2	21.3273	70.5	91	0.774725
normal	4.6	0	0	80	0	104	102	115	0	0	0	0	0	0	0	0	7.4	27	20	31	I0	1.46027	157.447	0.816667	12.36	2.751	192	117	43	126	2.93023	4.46512	1	44.1616	40	6	24.1616	4	2	1.725	85	28.5654	103	100	1.03
normal	5.1	0	0	83	0	104	62	78	0	0	0	0	0	0	0	0	9.9	51	17	13	I0	2.02686	178.943	1.95714	9.495	2.8335	132	64	53	66	1.24528	2.49057	2	20.3562	70	3	1.35616	3	2	1.665	69.5	25.0701	76	89.5	0.849162
normal	5.2	0	0	77	0	117	105	76	0	0	0	0	0	0	0	0	3.5	42.5	49.5	13.9	I1	0.664767	90.4977	0.975	11.67	3.972	269	52	63	196	3.11111	4.26984	2	47.1425	65	4	7.14247	4	2	1.685	56	19.7237	75.5	95	0.794737
normal	5.6	0	0	96	0	137	146	85	0	0	0	0	0	0	0	0	24.4	87	115.3	32.7	I3	5.77792	266.958	1.52683	14.67	9.1455	189	155	31	127	4.09677	6.09677	1	25.6685	40	5	8.66849	4	6	1.7	85	29.4118	98	98	1
normal	5.3	0	0	97	0	125	126	60	0	0	0	0	0	0	0	0	12.5	77.4	107.3	18.2	I1	2.99083	132.732	2.31786	12.675	7.884	173	100	36	117	3.25	4.80556	1	48.4055	50	5	1.40548	4	6	1.91	100.8	27.6308	100	110	0.909091
normal	5	0	0	80	0	153	110	45	0	0	0	0	0	0	0	0	10	97.1	86.8	7.2	I0	1.97333	212.766	1.19315	12.09	7.185	170	62	87	101	1.16092	1.95402	1	22.1479	70	2	3.14795	3	2	1.87	77.2	22.0767	82	95	0.863158
normal	5.5	0	0	87	0	146	106	108	0	0	0	0	0	0	0	0	6.2	31.6	18.2	14	I0	1.33052	93.3384	0.430508	13.695	2.28	164	106	41	102	2.4878	4	1	19.7534	30	6	1.75342	1	2	1.82	78	23.5479	89.5	95	0.942105
normal	5.6	0	0	78	0	94	83	76	0	0	0	0	0	0	0	0	3.6	35	30	14.7	I0	0.69264	86.8516	1.9625	10.005	2.895	249	115	68	158	2.32353	3.66176	2	57.6055	50	4	31.6055	2	3	1.56	64	26.2985	87	102	0.852941
normal	5.5	0	0	91	0	106	85	107	0	0	0	0	0	0	0	0	10.2	34.6	25.9	35.4	I0	2.28956	131.57	1.62667	11.58	3.4185	181	150	47	104	2.21277	3.85106	1	39.5205	35	6	0.520548	4	3	1.74	66.8	22.0637	87.5	93.5	0.935829
normal	5.2	0	0	92	0	146	127	70	0	0	0	0	0	0	0	0	9.1	187	117.6	12.5	I3	2.06509	113.325	3.29444	13.575	11.4135	255	104	85	149	1.75294	3	1	30.0274	60	4	7.0274	4	5	1.725	95	31.9261	101.5	113	0.89823
normal	5.5	0	0	80	0	127	105	95	0	0	0	0	0	0	0	0	17.2	55	54.1	16.4	I0	3.39413	365.957	0.804255	12.585	4.8345	227	166	37	157	4.24324	6.13514	1	26.0521	30	6	2.05205	4	1	1.8	90.2	27.8395	93	104	0.894231
normal	5.1	0	0	82	0	134	131	81	0	0	0	0	0	0	0	0	7	45.9	48.6	23.5	I1	1.41587	133.206	0.748077	13.575	4.374	139	109	60	57	0.95	2.31667	2	25.4082	65	4	5.40822	4	2	1.75	69	22.5306	90	95	0.947368
normal	5	0	0	91	0	187	185	122	0	0	0	0	0	0	0	0	8.7	82	125	82	I3B	1.95286	112.222	0.763542	18.96	10.6755	177	67	46	118	2.56522	3.84783	1	27.8849	55	4	2.88493	4	2	1.81	70.3	21.4584	79.3	100.2	0.791417
normal	5.5	0	0	91	0	164	132	92	0	0	0	0	0	0	0	0	5.4	41.6	36.3	18.8	I0	1.21212	69.655	0.49589	14.985	3.5265	239	92	46	175	3.80435	5.19565	1	25.7342	65	4	2.73425	4	3	1.87	76.2	21.7907	85	90	0.944444
normal	5.4	0	0	78	0	100	98	76	0	0	0	0	0	0	0	0	3.9	80	72.1	25.9	I0	0.75036	94.0893	3.45909	10.86	6.48	198	119	43	131	3.04651	4.60465	2	42.8603	60	4	20.8603	4	1	1.68	91	32.2421	103	99	1.0404
normal	4.9	0	0	78	0	143	137	105	0	0	0	0	0	0	0	0	8.5	81.5	89.3	39.4	I1	1.6354	205.066	1.12308	14.775	7.773	257	192	76	143	1.88158	3.38158	2	28.6247	65	4	1.62466	4	2	1.6	61.8	24.1406	81	82	0.987805
normal	5.5	0	0	98	0	115	88	67	0	0	0	0	0	0	0	0	15.3	89.9	23.6	5.6	I0	3.69852	157.813	4.38824	10.89	4.1565	232	185	46	150	3.26087	5.04348	1	30.1041	65	4	9.10411	4	1	1.76	81	26.1493	88	96	0.916667
normal	5	0	0	71	0	87	53	53	0	0	0	0	0	0	0	0	4.7	43.7	46.3	5.7	I1	0.823127	213.394	2.4375	7.65	3.636	232	185	46	150	3.26087	5.04348	1	21.4575	65	4	0.457534	4	3	1.81	74.2	22.6489	84	97	0.865979
normal	5.4	0	0	87	0	128	87	69	0	0	0	0	0	0	0	0	5.4	73	21	6.4	I0	1.15884	81.2947	1.64878	11.13	3.408	147	131	41	80	1.95122	3.58537	1	26.3699	55	4	0.369863	3	1	1.835	85.5	25.3918	95	112.5	0.844444
normal	5.4	0	0	83	0	190	124	76	0	0	0	0	0	0	0	0	8.6	160	84.2	13.4	I2	1.76071	155.445	1.41495	14.805	9.12	183	147	50	104	2.08	3.66	2	31.4164	65	4	10.4164	4	4	1.615	60.6	23.2342	93.5	76.5	1.22222
normal	5	0	0	83	0	157	155	78	0	0	0	0	0	0	0	0	11	159	205	18	I3	2.25207	198.825	2	15.27	14.7	199	209	40	117	2.925	4.975	1	44.4	65	4	24.4	4	3	1.83	86.2	25.7398	97.5	101	0.965347
normal	5.4	0	0	95	0	191	122	118	0	0	0	0	0	0	0	0	11.6	117	69.8	55.6	I2B	2.71827	130.889	1.09792	16.185	8.493	179	112	42	115	2.7381	4.2619	1	47.5589	75	3	23.5589	1	2	1.77	87	27.7698	111	108	1.02778
normal	5	0	0	83	0	166	136	84	0	0	0	0	0	0	0	0	8.5	57.5	80	32.6	I1	1.74023	153.638	0.590361	14.865	6.4305	223	264	34	136	4	6.55882	1	25.537	30	6	1.53699	4	3	1.72	81	27.3797	92	104	0.884615
normal	5.1	0	0	85	0	171	85	85	0	0	0	0	0	0	0	0	6.9	100.6	24.3	11.1	I2	1.4467	113.347	1.08953	12.78	4.548	131	144	34	68	2	3.85294	1	27.263	65	4	7.26301	4	2	1.81	80.6	24.6024	86	100	0.86
normal	4.9	0	0	93	0	217	219	109	0	0	0	0	0	0	0	0	7.1	85.4	101.5	93.6	I3B	1.62874	85.4649	0.631452	21.03	10.044	230	85	75	138	1.84	3.06667	2	35.3151	70	2	15.3151	4	2	1.7	64	22.1453	84	97	0.865979
normal	5.6	0	0	85	0	141	115	46	0	0	0	0	0	0	0	0	9.9	85.8	83.2	8.5	I0	2.0757	162.628	1.35536	12.06	6.7215	173	98	44	109	2.47727	3.93182	1	25.0767	25	6	0.0767123	4	5	1.81	66.1	20.1764	84	92	0.913043
normal	5.4	0	0	82	0	160	130	93	0	0	0	0	0	0	0	0	6.1	70	40	10.8	I0	1.23383	116.08	0.819231	14.67	4.3155	205	142	53	124	2.33962	3.86792	2	39.3616	40	5	8.36164	4	5	1.63	56	21.0772	77	91	0.846154
normal	5.1	0	0	81	0	85	114	66	0	0	0	0	0	0	0	0	6.1	31.1	127	21.6	I3	1.21878	122.551	6.25	10.875	7.3875	261	165	56	172	3.07143	4.66071	1	29.2411	65	4	1.2411	4	3	1.735	67.6	22.4568	90	95	0.947368
normal	4.9	0	0	79	0	132	102	84	0	0	0	0	0	0	0	0	12.9	110.2	60.8	20.9	I2	2.51378	291.69	1.83585	12.255	6.8625	212	107	42	149	3.54762	5.04762	1	16.6247	60	4	0.624658	3	2	1.79	71	22.1591	80	95	0.842105
normal	5.3	0	0	80	0	188	110	57	0	0	0	0	0	0	0	0	9.3	149	96.1	7.8	I2	1.8352	197.872	1.29352	13.5	9.168	196	174	45	116	2.57778	4.35556	1	22.8082	55	4	0.808219	1	3	1.78	64.8	20.452	81	95	0.852632
normal	5.6	0	0	86	0	182	126	92	0	0	0	0	0	0	0	0	17.4	177	85	32.3	I2	3.69112	273.37	1.6625	15.18	10.365	237	255	47	139	2.95745	5.04255	1	29.789	50	4	1.78904	4	4	1.83	101	30.1592	105	106.5	0.985915
normal	5.6	0	0	86	0	93	99	50	0	0	0	0	0	0	0	0	8.5	34.4	42.8	9.1	I1	1.80313	133.543	3.7	10.035	3.3585	255	162	78	145	1.85897	3.26923	2	42.611	50	5	13.611	1	5	1.63	46	17.3134	70	76	0.921053
normal	5.4	0	0	88	0	200	154	57	0	0	0	0	0	0	0	0	9.3	64.3	82.3	10.9	I1	2.01872	134.393	0.491071	15.96	6.099	201	92	45	138	3.06667	4.46667	2	31.4932	30	5	3.49315	4	4	1.63	70.4	26.497	89	98	0.908163
normal	5.5	0	0	92	0	140	185	114	0	0	0	0	0	0	0	0	20.3	74.9	185.2	75.2	I3BA	4.60675	252.802	1.1375	17.325	13.1415	281	248	41	190	4.63415	6.85366	1	36.1096	45	5	12.1096	4	2	1.87	122.6	35.0596	128	119	1.07563
normal	5	0	0	84	0	150	167	146	0	0	0	0	0	0	0	0	14.5	105.1	114.6	108.1	I3B	3.0044	249.57	1.37273	17.655	11.7705	161	122	45	92	2.04444	3.57778	2	32.8521	45	5	7.85205	4	3	1.57	78	31.6443	100	108	0.925926
normal	5.5	0	0	73	0	144	109	45	0	0	0	0	0	0	0	0	14.5	71.4	84	9.9	I1	2.61097	525.839	0.801408	11.67	6.4365	181	95	56	106	1.89286	3.23214	2	23.5534	50	4	2.55342	4	4	1.75	72	23.5102	83	98	0.846939
normal	5.5	0	0	83	0	124	107	76	0	0	0	0	0	0	0	0	8.4	93.7	67.3	38.8	I1	1.71976	151.83	2.08049	12.06	7.1295	213	57	49	153	3.12245	4.34694	2	41.8548	40	5	9.85479	4	3	1.59	67.2	26.5812	87	98	0.887755
normal	5.1	0	0	80	0	149	105	84	0	0	0	0	0	0	0	0	8	77.7	100.4	53.5	I3B	1.57867	170.213	1.01014	12.915	8.574	207	75	92	100	1.08696	2.25	2	27.6685	60	4	0.668493	4	2	1.63	68.8	25.8948	94.5	91	1.03846
normal	4.9	0	0	92	0	176	118	99	0	0	0	0	0	0	0	0	4	58.4	33.6	21.1	I0	0.907733	49.8132	0.647619	14.94	3.957	206	128	43	137	3.18605	4.7907	1	30.3178	30	6	0.317808	4	3	1.865	96.4	27.7153	102	102	1
normal	4.9	0	0	87	0	102	103	96	0	0	0	0	0	0	0	0	12.2	63.8	31.5	50.8	I0B	2.61812	183.666	3.44	11.88	5.0385	183	289	31	94	3.03226	5.90323	1	20.5425	50	4	1.54247	1	2	1.6	58.4	22.8125	80	101	0.792079
normal	5.4	0	0	80	0	136	97	94	0	0	0	0	0	0	0	0	23.3	133	87	44.5	I2A	4.59787	495.745	1.95893	12.465	9.5895	207	86	62	128	2.06452	3.33871	1	36.6822	40	5	0.682192	1	4	1.8	108	33.3333	105	95	1.10526
normal	4.3	0	0	86	0	87	91	75	0	0	0	0	0	0	0	0	49.4	57.6	66	33.6	I1A	10.4794	776.119	8.2	10.245	6.447	172	133	44	101	2.29545	3.90909	1	18.7973	40	5	1.79726	3	3	1.775	87.2	27.677	107	103	1.03883
normal	5.2	0	0	87	0	150	140	101	0	0	0	0	0	0	0	0	6.8	80	60	24	I0	1.45928	102.371	1.1619	15.135	5.922	186	235	50	89	1.78	3.72	2	52.6329	60	4	28.6329	1	4	1.7	81.6	28.2353	95	104	0.913462
normal	5.5	0	0	88	0	130	155	114	0	0	0	0	0	0	0	0	9.1	43.2	75	50.7	I1B	1.97531	131.503	0.811905	15.615	6.3285	145	131	63	56	0.888889	2.30159	2	38.2329	35	5	12.2329	1	6	1.7	121	41.8685	123	109	1.12844
normal	5.4	0	0	75	0	151	154	95	0	0	0	0	0	0	0	0	1.4	36.7	36.2	13.2	I0	0.259	42.2642	0.464474	15.435	3.147	226	100	70	136	1.94286	3.22857	1	54.6137	50	4	24.6137	1	2	1.55	70	29.1363	101	90	1.12222
normal	5.1	0	0	88	0	119	75	68	0	0	0	0	0	0	0	0	6.4	131.8	20.5	16.5	I2	1.38923	92.4855	4.04516	10.305	5.4675	188	68	119	75	0.630252	1.57983	1	27.2466	50	5	7.24658	4	6	1.84	78	23.0388	97	105	0.92381
normal	5	0	0	79	0	154	105	63	0	0	0	0	0	0	0	0	7.3	63	92.9	20.1	I1	1.42253	165.065	0.742667	0	0	192	155	40	121	3.025	4.8	2	21.6027	50	5	6.60274	3	3	1.94	98	26.0389	100	110	0.909091
